# Supplementary material for: A potential anti­cancer agent: 5-chloro-7-iodo-8-hy­droxy­quinolinium dichlorido(5-chloro-7-iodo­quinolin-8-olato-κ2 N,O)palladium(II) dihydrate
Source: Acta Crystallogr Sect E Struct Rep Online. 2011 Oct 8;67(Pt 11):m1508–9. doi: 10.1107/S1600536811040803 (PMC3246939; doi:10.1107/S1600536811040803)
Supplement: Supplementary file 1 [file e-67-m1508-sup1.cif]

##############################################################################
#                                                                            #
# This CIF contains the data in a paper accepted for publication in          #
# Acta Crystallographica Section E. It conforms to the requirements of       #
# Notes for Authors for Acta Crystallographica Section E, and has been       #
# peer reviewed under the auspices of the IUCr Commission on Journals.       #
#                                                                            #
# Full details of the Crystallographic Information File format               #
# are given in the paper "The Crystallographic Information File (CIF):       #
# a New Standard Archive File for Crystallography" by S. R. Hall, F. H.      #
# Allen and I. D. Brown [Acta Cryst. (1991), A47, 655-685].                  #
#                                                                            #
# The current version of the core CIF dictionary is obtainable from          #
# ftp://ftp.iucr.org/pub/cif_core.dic.                                       #
#                                                                            #
# Software is freely available for graphical display of the structure(s)     #
# in this CIF. For information consult the CIF software page                 #
# http://www.iucr.org/resources/cif/software.                                #
#                                                                            #
# This file may be used for bona fide research purposes within the           #
# scientific community so long as proper attribution is given to the journal # 
# article from which it was obtained.                                        #
#                                                                            #
##############################################################################
data_I
_audit_creation_method     SHELXL-97
_chemical_name_systematic
;
5-chloro-7-iodo-8-hydroxyquinolinium
dichlorido(5-chloro-7-iodoquinolin-8-olato-\k^2^<i>N</i>,<i>O</i>)palladium(II)
dihydrate
;
_chemical_name_common     ?
_chemical_formula_moiety
                       'C9 H6 N1 O1 Cl1 I1 +, C9 H4 N1 O1 Cl3 I1 Pd1 -, 2(H2 O)'
_chemical_formula_sum     'C18 H14 Cl4 I2 N2 O4 Pd'
_chemical_formula_iupac
                     '(C9 H6 Cl1 I1 N1 O1) [Pd Cl2 (C9 H4 Cl1 I1 N1 O1)], 2H2 O'
_chemical_formula_weight     824.31
_chemical_melting_point     ?
_symmetry_cell_setting     monoclinic
_symmetry_space_group_name_H-M     'C 2/c'
_symmetry_space_group_name_Hall     '-C 2yc'
loop_
    _symmetry_equiv_pos_as_xyz
    'x, y, z'
    '-x, y, -z+1/2'
    'x+1/2, y+1/2, z'
    '-x+1/2, y+1/2, -z+1/2'
    '-x, -y, -z'
    'x, -y, z-1/2'
    '-x+1/2, -y+1/2, -z'
    'x+1/2, -y+1/2, z-1/2'
_cell_length_a     34.3212(10)
_cell_length_b     7.7028(2)
_cell_length_c     18.4128(5)
_cell_angle_alpha     90.00
_cell_angle_beta     104.455(3)
_cell_angle_gamma     90.00
_cell_volume     4713.7(2)
_cell_formula_units_Z     8
_cell_measurement_reflns_used     14809
_cell_measurement_theta_min     2.9963
_cell_measurement_theta_max     29.6100
_cell_measurement_temperature     293(2)
_exptl_crystal_description     needle
_exptl_crystal_colour     orange-red
_exptl_crystal_size_max     0.4357
_exptl_crystal_size_mid     0.1366
_exptl_crystal_size_min     0.0707
_exptl_crystal_density_diffrn     2.323
_exptl_crystal_density_meas     ?
_exptl_crystal_density_method     'not measured'
_exptl_crystal_F_000     3104
_exptl_absorpt_coefficient_mu     3.889
_exptl_absorpt_correction_type     analytical
_exptl_absorpt_process_details
;
(CrysAlis RED; Oxford Diffraction, 2007)
;
_exptl_absorpt_correction_T_min     0.555
_exptl_absorpt_correction_T_max     1.000
_exptl_special_details
;
CrysAlis RED, Oxford Diffraction (2007),
Analytical numeric absorption correction using a multifaceted crystal
model.
;
_diffrn_ambient_temperature     293(2)
_diffrn_radiation_type     MoK\a
_diffrn_radiation_wavelength     0.71073
_diffrn_radiation_source     'fine-focus sealed tube'
_diffrn_radiation_monochromator     graphite
_diffrn_measurement_device_type     'Oxford Diffraction Xcalibur Sapphire2'
_diffrn_measurement_method     \w
_diffrn_detector_area_resol_mean     8.3438
_diffrn_reflns_number     24287
_diffrn_reflns_av_R_equivalents     0.0493
_diffrn_reflns_av_sigmaI/netI     0.0285
_diffrn_reflns_theta_min     3.00
_diffrn_reflns_theta_max     26.00
_diffrn_reflns_theta_full     26.00
_diffrn_measured_fraction_theta_max     0.998
_diffrn_measured_fraction_theta_full     0.998
_diffrn_reflns_limit_h_min     -42
_diffrn_reflns_limit_h_max     42
_diffrn_reflns_limit_k_min     -9
_diffrn_reflns_limit_k_max     9
_diffrn_reflns_limit_l_min     -22
_diffrn_reflns_limit_l_max     22
_diffrn_standards_number     ?
_diffrn_standards_interval_count     ?
_diffrn_standards_interval_time     ?
_diffrn_standards_decay_%     ?
_refine_special_details
;
Refinement of <i>F</i>^2^ against ALL reflections. The weighted <i>R</i>-factor
<i>wR</i> and goodness of fit <i>S</i> are based on <i>F</i>^2^, conventional
<i>R</i>-factors <i>R</i> are based on <i>F</i>, with <i>F</i> set to zero for
negative <i>F</i>^2^. The threshold expression of <i>F</i>^2^ >
\s(<i>F</i>^2^) is used only for calculating <i>R</i>-factors(gt) <i>etc</i>.
and is not relevant to the choice of reflections for refinement.
<i>R</i>-factors based on <i>F</i>^2^ are statistically about twice as large
as those based on <i>F</i>, and <i>R</i>- factors based on ALL data will be
even larger.
;
_reflns_number_total     4641
_reflns_number_gt     3888
_reflns_threshold_expression     I>2sigma(I)
_refine_ls_structure_factor_coef     Fsqd
_refine_ls_matrix_type     full
_refine_ls_R_factor_all     0.0417
_refine_ls_R_factor_gt     0.0322
_refine_ls_wR_factor_gt     0.0780
_refine_ls_wR_factor_ref     0.0802
_refine_ls_goodness_of_fit_ref     1.143
_refine_ls_restrained_S_all     1.143
_refine_ls_number_reflns     4641
_refine_ls_number_parameters     287
_refine_ls_number_restraints     0
_refine_ls_hydrogen_treatment     mixed
_refine_ls_weighting_scheme     calc
_refine_ls_weighting_details
        'calc w=1/[\s^2^(Fo^2^)+(0.0265P)^2^+28.2625P] where P=(Fo^2^+2Fc^2^)/3'
_atom_sites_solution_hydrogens     geom
_atom_sites_solution_primary     direct
_atom_sites_solution_secondary     difmap
_refine_ls_shift/su_max     0.002
_refine_ls_shift/su_mean     0.000
_refine_diff_density_max     0.614
_refine_diff_density_min     -0.868
_refine_ls_extinction_method     none
_refine_ls_extinction_coef     ?
loop_
    _atom_type_symbol
    _atom_type_description
    _atom_type_scat_dispersion_real
    _atom_type_scat_dispersion_imag
    _atom_type_scat_source
    'C' 'C' 0.0033 0.0016
                         'International Tables Vol C Tables 4.2.6.8 and 6.1.1.4'
    'H' 'H' 0.0000 0.0000
                         'International Tables Vol C Tables 4.2.6.8 and 6.1.1.4'
    'N' 'N' 0.0061 0.0033
                         'International Tables Vol C Tables 4.2.6.8 and 6.1.1.4'
    'O' 'O' 0.0106 0.0060
                         'International Tables Vol C Tables 4.2.6.8 and 6.1.1.4'
    'Cl' 'Cl' 0.1484 0.1585
                         'International Tables Vol C Tables 4.2.6.8 and 6.1.1.4'
    'Pd' 'Pd' -0.9988 1.0072
                         'International Tables Vol C Tables 4.2.6.8 and 6.1.1.4'
    'I' 'I' -0.4742 1.8119
                         'International Tables Vol C Tables 4.2.6.8 and 6.1.1.4'
_computing_data_collection
;
CrysAlis CCD (Oxford Diffraction, 2007)
;
_computing_cell_refinement
;
CrysAlis RED (Oxford Diffraction, 2007)
;
_computing_data_reduction
;
CrysAlis RED (Oxford Diffraction, 2007)
;
_computing_structure_solution     'SHELXS97 (Sheldrick, 2008)'
_computing_structure_refinement
                       'SHELXL97 (Sheldrick, 2008) and CALC-OH (Nardelli, 1999)'
_computing_molecular_graphics     'DIAMOND (Brandenburg, 2001)'
_computing_publication_material     'SHELXL97 (Sheldrick, 2008)'
loop_
    _atom_site_type_symbol
    _atom_site_label
    _atom_site_fract_x
    _atom_site_fract_y
    _atom_site_fract_z
    _atom_site_U_iso_or_equiv
    _atom_site_adp_type
    _atom_site_calc_flag
    _atom_site_refinement_flags
    _atom_site_occupancy
    _atom_site_symmetry_multiplicity
    _atom_site_disorder_assembly
    _atom_site_disorder_group
    I I1 0.699063(11) 0.67835(5) 0.58026(2) 0.04530(12) Uani d . 1 1 . .
    Pd Pd1 0.627824(11) 0.95775(5) 0.77655(2) 0.02970(11) Uani d . 1 1 . .
    Cl Cl1 0.59303(5) 1.0787(2) 0.85369(8) 0.0471(4) Uani d . 1 1 . .
    Cl Cl2 0.68728(4) 1.0204(2) 0.86375(8) 0.0483(4) Uani d . 1 1 . .
    I I2 0.611094(11) 0.16194(5) 0.507511(19) 0.03868(11) Uani d . 1 1 . .
    Cl Cl3 0.53299(5) 0.6203(2) 0.43378(8) 0.0515(4) Uani d . 1 1 . .
    Cl Cl4 0.54308(4) 0.4700(3) 0.72671(9) 0.0574(4) Uani d . 1 1 . .
    O O1 0.65529(10) 0.8421(5) 0.70322(19) 0.0343(8) Uani d . 1 1 . .
    O O2 0.69038(11) 0.2391(6) 0.6466(2) 0.0469(10) Uani d . 1 1 . .
    H H2 0.6854 0.1925 0.6052 0.070 Uiso calc R 1 1 . .
    N N1 0.57824(12) 0.9057(6) 0.6950(2) 0.0329(10) Uani d . 1 1 . .
    C C13 0.60872(16) 0.6631(7) 0.5168(3) 0.0345(12) Uani d . 1 1 . .
    H H3 0.6161 0.6098 0.4769 0.041 Uiso calc R 1 1 . .
    N N2 0.69550(14) 0.4180(6) 0.7764(3) 0.0373(11) Uani d . 1 1 . .
    H H2N 0.7156(18) 0.398(8) 0.761(3) 0.045 Uiso d . 1 1 . .
    C C12 0.63853(15) 0.7155(6) 0.5801(3) 0.0288(10) Uani d . 1 1 . .
    C C14 0.56918(16) 0.6898(7) 0.5132(3) 0.0346(12) Uani d . 1 1 . .
    C C11 0.62914(14) 0.7916(6) 0.6417(3) 0.0274(10) Uani d . 1 1 . .
    C C28 0.70063(18) 0.4935(8) 0.8424(3) 0.0459(15) Uani d . 1 1 . .
    H H28 0.7265 0.5133 0.8719 0.055 Uiso calc R 1 1 . .
    C C29 0.65883(15) 0.3807(7) 0.7305(3) 0.0310(11) Uani d . 1 1 . .
    C C19 0.58701(14) 0.8219(6) 0.6352(3) 0.0279(10) Uani d . 1 1 . .
    C C25 0.62410(15) 0.4374(7) 0.7528(3) 0.0315(11) Uani d . 1 1 . .
    C C23 0.58380(15) 0.3332(7) 0.6341(3) 0.0331(11) Uani d . 1 1 . .
    H H23 0.5587 0.3198 0.6008 0.040 Uiso calc R 1 1 . .
    C C18 0.54040(16) 0.9481(8) 0.6920(3) 0.0441(14) Uani d . 1 1 . .
    H H8 0.5346 1.0081 0.7319 0.053 Uiso calc R 1 1 . .
    C C22 0.61854(15) 0.2761(6) 0.6136(3) 0.0302(11) Uani d . 1 1 . .
    C C24 0.58658(15) 0.4075(7) 0.7019(3) 0.0337(11) Uani d . 1 1 . .
    C C21 0.65593(15) 0.2950(7) 0.6611(3) 0.0304(11) Uani d . 1 1 . .
    C C16 0.51643(16) 0.8190(8) 0.5717(3) 0.0418(13) Uani d . 1 1 . .
    H H6 0.4953 0.7889 0.5311 0.050 Uiso calc R 1 1 . .
    C C15 0.55647(15) 0.7739(7) 0.5712(3) 0.0328(11) Uani d . 1 1 . .
    C C27 0.66770(19) 0.5433(8) 0.8681(3) 0.0451(14) Uani d . 1 1 . .
    H H27 0.6713 0.5941 0.9151 0.054 Uiso calc R 1 1 . .
    C C26 0.62989(17) 0.5169(7) 0.8236(3) 0.0388(13) Uani d . 1 1 . .
    H H26 0.6077 0.5519 0.8403 0.047 Uiso calc R 1 1 . .
    C C17 0.50877(17) 0.9044(9) 0.6298(3) 0.0538(16) Uani d . 1 1 . .
    H H7 0.4825 0.9349 0.6292 0.065 Uiso calc R 1 1 . .
    O O4A 0.7649(2) 0.3424(13) 0.7353(5) 0.0556(18) Uani d P 0.50 1 A 2
    H H1O4 0.7444 0.3321 0.6986 0.083 Uiso d PR 0.50 1 A 2
    H H2O4 0.7819 0.2658 0.7303 0.083 Uiso d PR 0.50 1 A 2
    O O4B 0.7706(2) 0.4711(14) 0.7626(5) 0.0556(18) Uani d P 0.50 1 B 1
    O O3 0.72251(16) 0.1567(7) 0.5263(3) 0.0780(16) Uani d . 1 1 . .
    H H2O3 0.7047 0.0789 0.5129 0.117 Uiso d R 1 1 . .
    H H1O3 0.7125 0.2474 0.5028 0.117 Uiso d R 1 1 . .
loop_
    _atom_site_aniso_label
    _atom_site_aniso_U_11
    _atom_site_aniso_U_22
    _atom_site_aniso_U_33
    _atom_site_aniso_U_12
    _atom_site_aniso_U_13
    _atom_site_aniso_U_23
    I1 0.0356(2) 0.0526(2) 0.0522(2) 0.00153(17) 0.01937(17) -0.00573(18)
    Pd1 0.0312(2) 0.0324(2) 0.02578(18) -0.00258(17) 0.00749(15) 0.00048(16)
    Cl1 0.0538(9) 0.0550(9) 0.0381(7) 0.0005(7) 0.0218(7) -0.0047(6)
    Cl2 0.0436(8) 0.0610(9) 0.0350(7) -0.0094(7) -0.0002(6) -0.0030(7)
    I2 0.0445(2) 0.0382(2) 0.03188(18) -0.00183(16) 0.00673(15) 0.00035(15)
    Cl3 0.0471(9) 0.0655(10) 0.0352(7) -0.0147(7) -0.0020(6) -0.0088(7)
    Cl4 0.0315(7) 0.0886(12) 0.0561(9) 0.0108(8) 0.0184(7) 0.0014(9)
    O1 0.0263(18) 0.045(2) 0.0298(18) -0.0024(16) 0.0042(15) -0.0069(16)
    O2 0.036(2) 0.066(3) 0.041(2) 0.012(2) 0.0132(18) 0.006(2)
    N1 0.028(2) 0.039(2) 0.032(2) -0.0007(19) 0.0082(18) 0.0029(19)
    C13 0.045(3) 0.033(3) 0.026(2) -0.003(2) 0.010(2) 0.001(2)
    N2 0.028(2) 0.044(3) 0.036(2) -0.004(2) -0.0001(19) 0.008(2)
    C12 0.028(3) 0.027(3) 0.034(2) 0.002(2) 0.011(2) 0.001(2)
    C14 0.039(3) 0.034(3) 0.026(2) -0.006(2) 0.000(2) 0.001(2)
    C11 0.028(3) 0.028(3) 0.025(2) -0.001(2) 0.003(2) 0.006(2)
    C28 0.043(3) 0.044(3) 0.040(3) -0.012(3) -0.011(3) 0.006(3)
    C29 0.027(3) 0.033(3) 0.031(3) -0.006(2) 0.001(2) 0.007(2)
    C19 0.028(3) 0.028(3) 0.028(2) -0.003(2) 0.008(2) -0.001(2)
    C25 0.035(3) 0.029(3) 0.030(2) -0.002(2) 0.008(2) 0.007(2)
    C23 0.026(3) 0.036(3) 0.034(3) -0.003(2) 0.003(2) 0.002(2)
    C18 0.033(3) 0.058(4) 0.044(3) 0.004(3) 0.015(3) -0.006(3)
    C22 0.034(3) 0.030(3) 0.026(2) -0.002(2) 0.005(2) 0.002(2)
    C24 0.024(2) 0.040(3) 0.039(3) -0.002(2) 0.013(2) 0.007(2)
    C21 0.028(3) 0.035(3) 0.030(2) -0.001(2) 0.010(2) 0.005(2)
    C16 0.028(3) 0.054(4) 0.039(3) -0.003(3) 0.000(2) 0.001(3)
    C15 0.030(3) 0.036(3) 0.031(3) -0.003(2) 0.005(2) 0.007(2)
    C27 0.059(4) 0.045(3) 0.028(3) 0.000(3) 0.005(3) -0.004(2)
    C26 0.044(3) 0.042(3) 0.032(3) 0.000(3) 0.013(2) 0.005(2)
    C17 0.027(3) 0.079(5) 0.054(4) 0.001(3) 0.008(3) -0.004(3)
    O4A 0.030(3) 0.082(6) 0.055(4) 0.009(4) 0.010(3) 0.010(4)
    O4B 0.030(3) 0.082(6) 0.055(4) 0.009(4) 0.010(3) 0.010(4)
    O3 0.083(4) 0.075(4) 0.063(3) -0.007(3) -0.007(3) -0.007(3)
_geom_special_details
;
All e.s.d.'s (except the e.s.d. in the dihedral angle between two l.s. planes)
are estimated using the full covariance matrix. The cell e.s.d.'s are taken
into account individually in the estimation of e.s.d.'s in distances, angles
and torsion angles; correlations between e.s.d.'s in cell parameters are only
used when they are defined by crystal symmetry. An approximate (isotropic)
treatment of cell e.s.d.'s is used for estimating e.s.d.'s involving l.s.
planes.
;
loop_
    _geom_bond_atom_site_label_1
    _geom_bond_atom_site_label_2
    _geom_bond_site_symmetry_2
    _geom_bond_distance
    _geom_bond_publ_flag
    I1 C12 . 2.096(5) yes
    Pd1 N1 . 2.009(4) yes
    Pd1 O1 . 2.035(3) yes
    Pd1 Cl1 . 2.2711(14) yes
    Pd1 Cl2 . 2.3107(14) yes
    I2 C22 . 2.099(5) yes
    Cl3 C14 . 1.749(5) yes
    Cl4 C24 . 1.735(5) yes
    O1 C11 . 1.316(6) ?
    O2 C21 . 1.347(6) ?
    O2 H2 . 0.8200 ?
    N1 C18 . 1.327(7) ?
    N1 C19 . 1.373(6) ?
    C13 C14 . 1.358(8) ?
    C13 C12 . 1.405(7) ?
    C13 H3 . 0.9300 ?
    N2 C28 . 1.319(7) ?
    N2 C29 . 1.360(6) ?
    N2 H2N . 0.82(6) ?
    C12 C11 . 1.385(7) ?
    C14 C15 . 1.409(7) ?
    C11 C19 . 1.440(7) ?
    C28 C27 . 1.384(9) ?
    C28 H28 . 0.9300 ?
    C29 C21 . 1.420(7) ?
    C29 C25 . 1.423(7) ?
    C19 C15 . 1.416(7) ?
    C25 C26 . 1.409(7) ?
    C25 C24 . 1.410(7) ?
    C23 C24 . 1.354(7) ?
    C23 C22 . 1.408(7) ?
    C23 H23 . 0.9300 ?
    C18 C17 . 1.407(8) ?
    C18 H8 . 0.9300 ?
    C22 C21 . 1.369(7) ?
    C16 C17 . 1.338(8) ?
    C16 C15 . 1.419(7) ?
    C16 H6 . 0.9300 ?
    C27 C26 . 1.366(8) ?
    C27 H27 . 0.9300 ?
    C26 H26 . 0.9300 ?
    C17 H7 . 0.9300 ?
    O4A H1O4 . 0.8502 ?
    O4A H2O4 . 0.8499 ?
    O3 H2O3 . 0.8488 ?
    O3 H1O3 . 0.8483 ?
loop_
    _geom_angle_atom_site_label_1
    _geom_angle_atom_site_label_2
    _geom_angle_atom_site_label_3
    _geom_angle_site_symmetry_1
    _geom_angle_site_symmetry_3
    _geom_angle
    _geom_angle_publ_flag
    N1 Pd1 O1 . . 82.12(15) yes
    N1 Pd1 Cl1 . . 94.01(12) yes
    O1 Pd1 Cl1 . . 175.98(10) yes
    N1 Pd1 Cl2 . . 175.90(12) yes
    O1 Pd1 Cl2 . . 94.44(10) yes
    Cl1 Pd1 Cl2 . . 89.47(6) yes
    C11 O1 Pd1 . . 111.8(3) ?
    C21 O2 H2 . . 109.5 ?
    C18 N1 C19 . . 119.4(4) ?
    C18 N1 Pd1 . . 128.3(4) ?
    C19 N1 Pd1 . . 112.3(3) ?
    C14 C13 C12 . . 120.6(5) ?
    C14 C13 H3 . . 119.7 ?
    C12 C13 H3 . . 119.7 ?
    C28 N2 C29 . . 123.7(5) ?
    C28 N2 H2N . . 118(4) ?
    C29 N2 H2N . . 118(4) ?
    C11 C12 C13 . . 122.1(5) ?
    C11 C12 I1 . . 119.3(4) ?
    C13 C12 I1 . . 118.6(4) ?
    C13 C14 C15 . . 121.8(5) ?
    C13 C14 Cl3 . . 119.1(4) ?
    C15 C14 Cl3 . . 119.0(4) ?
    O1 C11 C12 . . 125.6(4) ?
    O1 C11 C19 . . 118.6(4) ?
    C12 C11 C19 . . 115.7(4) ?
    N2 C28 C27 . . 120.3(5) ?
    N2 C28 H28 . . 119.9 ?
    C27 C28 H28 . . 119.9 ?
    N2 C29 C21 . . 120.2(5) ?
    N2 C29 C25 . . 117.9(5) ?
    C21 C29 C25 . . 121.8(4) ?
    N1 C19 C15 . . 121.7(4) ?
    N1 C19 C11 . . 115.2(4) ?
    C15 C19 C11 . . 123.1(4) ?
    C26 C25 C24 . . 125.5(5) ?
    C26 C25 C29 . . 117.7(5) ?
    C24 C25 C29 . . 116.7(5) ?
    C24 C23 C22 . . 120.6(5) ?
    C24 C23 H23 . . 119.7 ?
    C22 C23 H23 . . 119.7 ?
    N1 C18 C17 . . 121.5(5) ?
    N1 C18 H8 . . 119.2 ?
    C17 C18 H8 . . 119.2 ?
    C21 C22 C23 . . 121.1(5) ?
    C21 C22 I2 . . 121.1(4) ?
    C23 C22 I2 . . 117.8(4) ?
    C23 C24 C25 . . 121.6(5) ?
    C23 C24 Cl4 . . 119.5(4) ?
    C25 C24 Cl4 . . 118.8(4) ?
    O2 C21 C22 . . 124.6(5) ?
    O2 C21 C29 . . 117.4(4) ?
    C22 C21 C29 . . 118.0(5) ?
    C17 C16 C15 . . 120.6(5) ?
    C17 C16 H6 . . 119.7 ?
    C15 C16 H6 . . 119.7 ?
    C14 C15 C19 . . 116.5(5) ?
    C14 C15 C16 . . 126.9(5) ?
    C19 C15 C16 . . 116.6(5) ?
    C26 C27 C28 . . 119.3(5) ?
    C26 C27 H27 . . 120.4 ?
    C28 C27 H27 . . 120.4 ?
    C27 C26 C25 . . 120.9(5) ?
    C27 C26 H26 . . 119.6 ?
    C25 C26 H26 . . 119.6 ?
    C16 C17 C18 . . 120.2(5) ?
    C16 C17 H7 . . 119.9 ?
    C18 C17 H7 . . 119.9 ?
    H1O4 O4A H2O4 . . 107.7 ?
    H2O3 O3 H1O3 . . 105.2 ?
loop_
    _geom_hbond_atom_site_label_D
    _geom_hbond_atom_site_label_H
    _geom_hbond_atom_site_label_A
    _geom_hbond_site_symmetry_A
    _geom_hbond_distance_DH
    _geom_hbond_distance_HA
    _geom_hbond_distance_DA
    _geom_hbond_angle_DHA
    O2 H2 O3 . 0.82 2.18 2.782(7) 130.7
    N2 H2N O4A . 0.82(6) 1.92(6) 2.737(10) 174(6)
    N2 H2N O4B . 0.82(6) 1.96(6) 2.683(9) 146(6)
    O4A H1O4 O2 . 0.85 2.00 2.787(10) 154.6
    C28 H28 O3 4_656 0.93 2.48 3.347(8) 154.7
data_global
_journal_date_recd_electronic     2011-09-28
_journal_date_accepted     2011-10-04
_journal_name_full     'Acta Crystallographica, Section E'
_journal_year     2011
_journal_volume     67
_journal_issue     11
_journal_page_first     m1508
_journal_page_last     m1509
_journal_paper_category     QM
_journal_coeditor_code     FF2030
_publ_contact_author
;
      Dr. Peter Vranec
      Department of Inorganic Chemistry
      Faculty of Science, P.J. \<Saf\'arik University
      Moyzesova 11
      SK-041 54 Ko\<sice
      Slovakia
;
_publ_contact_author_email     'peter.vranec@student.upjs.sk'
_publ_contact_author_fax     '+421 55 62 221 24'
_publ_contact_author_phone     '+421 55 234 2346'
_publ_section_title
;\
A potential anticancer agent: 5-chloro-7-iodo-8-hydroxyquinolinium
dichlorido(5-chloro-7-iodoquinolin-8-olato-\k^2^<i>N</i>,<i>O</i>)\
palladium(II) dihydrate
;
loop_
    _publ_author_name
    _publ_author_address
    'Vranec, Peter'
;     Department of Inorganic Chemistry
      Faculty of Science, P.J. \<Saf\'arik University
      Moyzesova 11
      SK-041 54 Ko\<sice
      Slovakia
;
    'Poto\<c\<n\'ak, Ivan'
;     Department of Inorganic Chemistry
      Faculty of Science, P.J. \<Saf\'arik University
      Moyzesova 11
      SK-041 54 Ko\<sice
      Slovakia
;
