# Supplementary material for: A potential anti­cancer agent: 5-chloro-7-iodo-8-hy­droxy­quinolinium dichlorido(5-chloro-7-iodo­quinolin-8-olato-κ2 N,O)palladium(II) dihydrate
Source: Acta Crystallogr Sect E Struct Rep Online. 2011 Oct 8;67(Pt 11):m1508–9. doi: 10.1107/S1600536811040803 (PMC3246939; doi:10.1107/S1600536811040803)
Supplement: Supplementary file 2 [file e-67-m1508-Isup2.hkl]

#
# h,k,l, Fc-squared, Fo-squared, sigma(Fo-squared) and status flag
#
data_I
_shelx_title ' exp_142m in C2/c'
_shelx_refln_list_code          4
_shelx_F_calc_maximum     1015.52
_exptl_crystal_F_000      3104.00
_reflns_d_resolution_high  0.8107
 
loop_
 _symmetry_equiv_pos_as_xyz
 'x, y, z'
 '-x, y, -z+1/2'
 'x+1/2, y+1/2, z'
 '-x+1/2, y+1/2, -z+1/2'
 '-x, -y, -z'
 'x, -y, z-1/2'
 '-x+1/2, -y+1/2, -z'
 'x+1/2, -y+1/2, z-1/2'
 
_cell_length_a    34.3212
_cell_length_b     7.7028
_cell_length_c    18.4128
_cell_angle_alpha  90.000
_cell_angle_beta  104.455
_cell_angle_gamma  90.000
 
_shelx_F_squared_multiplier     1.000
 
loop_
 _refln_index_h
 _refln_index_k
 _refln_index_l
 _refln_F_squared_calc
 _refln_F_squared_meas
 _refln_F_squared_sigma
 _refln_observed_status
   6   0   0        2.31      427.23    172.33 o
   8   0   0     7982.99     7157.88    263.28 o
  10   0   0   363241.84   370119.41   9681.71 o
  12   0   0   553651.88   569887.00   2789.78 o
  14   0   0    64781.68    59926.11    680.25 o
  16   0   0    81051.59    81046.60   1470.73 o
  18   0   0    37512.59    41756.51    745.55 o
  20   0   0     8217.85     9386.46    379.38 o
  22   0   0    18270.02    18310.67    482.47 o
  24   0   0    20467.05    21515.94    559.94 o
  26   0   0    67294.20    65535.85    895.97 o
  28   0   0    51331.07    50962.51    629.47 o
  30   0   0    15189.91    15258.75    549.26 o
  32   0   0      897.85     1335.78    228.80 o
  34   0   0     4700.20     5125.74    580.86 o
  36   0   0      928.23      610.44    546.51 o
  38   0   0      689.18      977.90    769.43 o
  40   0   0      415.94      359.24    639.88 o
   3   1   0    52072.27    55434.50    695.90 o
   5   1   0   268526.22   267872.88   2377.17 o
   7   1   0    83498.30    81881.33    641.72 o
   9   1   0   187139.33   199110.11   2192.96 o
  11   1   0      108.85      338.34     83.35 o
  13   1   0      199.38     1335.98    103.41 o
  15   1   0      534.58      496.52    115.99 o
  17   1   0   100052.98    95952.55    582.86 o
  19   1   0    26520.00    26676.53    324.21 o
  21   1   0     6995.31     7132.76    195.86 o
  23   1   0     9567.94     9938.84    278.39 o
  25   1   0    14220.38    15090.60    346.11 o
  27   1   0        5.94      144.46    149.22 o
  29   1   0     8047.74     7432.05    291.31 o
  31   1   0      689.65      735.31    215.31 o
  33   1   0     5658.74     5403.37    329.83 o
  35   1   0    11550.24    10651.57    491.10 o
  37   1   0     2836.05     2882.14    419.49 o
  39   1   0     2948.50     2520.87    519.11 o
   0   2   0     1553.70     1484.72     95.51 o
   2   2   0    20375.79    19664.18    467.10 o
   4   2   0     7593.85     7842.72    102.40 o
   6   2   0     3423.10     4873.51     91.44 o
   8   2   0    21620.68    22614.79    515.00 o
  10   2   0    72786.13    72650.69    813.57 o
  12   2   0     8108.87     7817.77     92.35 o
  14   2   0     1034.35     2009.88    103.06 o
  16   2   0     7022.18     6846.91    142.22 o
  18   2   0     5636.62     5596.80    170.47 o
  20   2   0    62657.59    62325.93    881.06 o
  22   2   0   102921.48   105241.40    711.05 o
  24   2   0    36437.50    37402.27    487.84 o
  26   2   0     8470.50     8656.75    273.17 o
  28   2   0     3041.98     3139.75    216.22 o
  30   2   0       24.69       20.34    203.62 o
  32   2   0    23255.94    23131.74    615.82 o
  34   2   0     8515.20     8672.49    488.63 o
  36   2   0    21481.69    20675.59    626.47 o
  38   2   0     2319.32     1767.39    397.08 o
  40   2   0      530.44      306.91    362.77 o
   1   3   0      197.66      308.36     73.08 o
   3   3   0    51528.85    55576.60   1016.75 o
   5   3   0   159068.66   152905.72   1296.35 o
   7   3   0    18503.20    18080.26    274.47 o
   9   3   0    18021.88    17643.97    305.88 o
  11   3   0      345.21      535.00     70.71 o
  13   3   0    11155.59    11748.90    161.03 o
  15   3   0   176419.34   173337.55   1655.70 o
  17   3   0    63794.96    63922.18    344.91 o
  19   3   0    72091.63    69844.83    750.94 o
  21   3   0     9238.44     9333.81    253.26 o
  23   3   0     1326.46     1523.09    131.28 o
  25   3   0    13934.55    13302.23    328.27 o
  27   3   0    46332.99    44227.80    708.47 o
  29   3   0       78.33      305.41    208.46 o
  31   3   0    51198.67    50320.62   1754.25 o
  33   3   0       65.30      130.74    250.00 o
  35   3   0       57.00      145.66    388.42 o
  37   3   0     4075.24     4320.21    444.00 o
   0   4   0     7470.23     7000.46    289.03 o
   2   4   0     6083.70     7579.57    259.30 o
   4   4   0        7.05      223.02     95.36 o
   6   4   0    17741.66    15834.85    171.52 o
   8   4   0      986.66     1775.50    102.82 o
  10   4   0    28311.46    27865.16    486.96 o
  12   4   0    10600.19    13477.27    304.68 o
  14   4   0     9078.32    10320.70    204.14 o
  16   4   0    39107.44    40651.61    649.46 o
  18   4   0     5465.25     5336.60    151.40 o
  20   4   0     7068.78     7285.28    163.84 o
  22   4   0    28614.73    29295.42    467.72 o
  24   4   0     3823.10     4508.10    241.05 o
  26   4   0     8165.94     8254.20    281.05 o
  28   4   0     6347.83     6631.35    276.93 o
  30   4   0       53.02       74.19    352.12 o
  32   4   0     5702.16     6566.68    437.64 o
  34   4   0     4064.24     4466.09    554.61 o
  36   4   0     6814.11     6953.02    510.94 o
   1   5   0      876.04      915.15    139.11 o
   3   5   0     1022.33     2323.26    155.12 o
   5   5   0    15702.12    16074.77    278.70 o
   7   5   0    23187.11    23683.15    459.59 o
   9   5   0     1290.31     2088.93    140.08 o
  11   5   0     3524.51     3614.18    160.71 o
  13   5   0     1612.07     1596.12    170.92 o
  15   5   0    16257.48    16391.11    329.95 o
  17   5   0    19951.09    20028.03    419.79 o
  19   5   0     3019.40     3686.61    185.49 o
  21   5   0     4753.89     4807.47    351.16 o
  23   5   0     1201.58     1297.71    325.74 o
  25   5   0     3989.78     4549.28    381.70 o
  27   5   0     5699.91     5513.93    403.81 o
  29   5   0     1521.91     1795.60    391.92 o
  31   5   0        5.62      -54.75    365.07 o
  33   5   0     3968.72     3111.36    547.17 o
   0   6   0    83253.03    79248.24    898.68 o
   2   6   0    11299.07    10948.63    442.98 o
   4   6   0     7106.38     6927.45    296.30 o
   6   6   0       75.60      430.66    234.51 o
   8   6   0       84.10      303.35    236.51 o
  10   6   0    40189.16    39409.64    638.56 o
  12   6   0    23908.46    24341.69    688.62 o
  14   6   0     9048.14     8915.55    326.62 o
  16   6   0     4234.97     3956.23    287.87 o
  18   6   0     2428.16     3096.06    289.96 o
  20   6   0     8486.48     8425.48    416.12 o
  22   6   0    26536.17    27629.06    603.68 o
  24   6   0     2806.09     2574.13    387.14 o
  26   6   0    11326.58    11456.39    551.44 o
  28   6   0        1.56       21.17    383.85 o
  30   6   0       13.70        1.36    438.88 o
   1   7   0      123.99      558.85    269.15 o
   3   7   0     4274.96     4212.86    340.85 o
   5   7   0      867.83      830.28    264.53 o
   7   7   0      129.76     1129.65    263.76 o
   9   7   0     2991.00     3299.51    285.22 o
  11   7   0      491.65      499.89    260.28 o
  13   7   0     1897.71     2611.12    322.99 o
  15   7   0     1113.68     1476.80    286.75 o
  17   7   0     3652.52     4539.04    359.23 o
  19   7   0     4164.46     4511.04    336.56 o
  21   7   0      910.05      917.06    346.84 o
  23   7   0     7662.05     8083.78    457.34 o
  25   7   0      224.33      600.57    364.36 o
  27   7   0     6407.66     6125.76    471.68 o
   0   8   0    23171.83    21639.06    669.42 o
   2   8   0     1022.20     1497.65    308.41 o
   4   8   0     6885.14     6527.16    433.13 o
   6   8   0      389.04      -30.00    297.22 o
   8   8   0      699.18     1166.22    311.21 o
  10   8   0     6295.49     7096.47    355.99 o
  12   8   0     4316.47     4717.22    331.75 o
  14   8   0      311.41      423.10    290.95 o
  16   8   0     2358.71     2257.05    318.34 o
  18   8   0     1165.31     1198.67    294.26 o
  20   8   0      183.85      402.04    340.29 o
  22   8   0      396.45      923.45    499.62 o
   1   9   0     7300.23     7337.66    641.82 o
   3   9   0     1884.61     1630.33    322.04 o
   5   9   0    15410.66    15961.78    560.45 o
   7   9   0     8365.32     8571.14    504.95 o
   9   9   0     6201.67     6327.97    484.59 o
  11   9   0     3016.01     2599.71    426.05 o
  13   9   0     1512.66     1693.66    411.34 o
 -41   1   1     2679.34     2085.27    511.57 o
 -39   1   1    17924.20    17411.87    750.36 o
 -37   1   1     2953.22     2791.58    409.17 o
 -35   1   1      550.36      528.97    364.79 o
 -33   1   1     8626.74     8190.16    283.85 o
 -31   1   1     1961.86     1925.38    203.40 o
 -29   1   1    63853.33    64333.91   1035.50 o
 -27   1   1    23527.10    24178.98    293.07 o
 -25   1   1     2175.76     2171.15    181.04 o
 -23   1   1      290.96      379.92    163.59 o
 -21   1   1      103.36      391.67    151.78 o
 -19   1   1    92404.27    88498.16   1009.35 o
 -17   1   1    93333.48    93834.21   1426.07 o
 -15   1   1      202.36      615.96    109.00 o
 -13   1   1    24602.79    26750.39    326.07 o
 -11   1   1     8341.51     9417.76    144.70 o
  -9   1   1    70983.07    71063.26   1713.11 o
  -7   1   1   255240.41   270206.06    940.71 o
  -5   1   1    12349.71    11698.19    391.03 o
  -3   1   1     8733.76     7081.41    159.54 o
   1   1   1    18929.74    21674.45    529.27 o
   3   1   1   102712.95   105385.88   1524.54 o
   5   1   1    90958.54    98008.66    716.32 o
   7   1   1   285570.50   293920.81   3607.81 o
   9   1   1     8377.89     9242.94    101.83 o
  11   1   1    10721.03    10199.40    200.75 o
  13   1   1    29922.91    30147.78    351.53 o
  15   1   1   162357.36   159878.25   2350.80 o
  17   1   1    69185.52    70746.00   1124.32 o
  19   1   1   119700.47   119466.77   1354.35 o
  21   1   1      138.77      372.93    164.96 o
  23   1   1     1362.90     2434.38    200.53 o
  25   1   1    25978.29    25952.80    409.11 o
  27   1   1     4124.09     4405.37    216.68 o
  29   1   1    35155.40    35746.43    587.10 o
  31   1   1     9436.67     8422.57    364.65 o
  33   1   1      445.02      287.12    277.46 o
  35   1   1     2650.60     2808.27    411.05 o
  37   1   1       23.19      134.77    376.48 o
  39   1   1     2046.83     2342.70    510.17 o
 -40   2   1       17.32      114.89    354.54 o
 -38   2   1    10033.06    10188.77    664.41 o
 -36   2   1        4.47       11.48    377.98 o
 -34   2   1    32470.27    32033.55    684.16 o
 -32   2   1    15069.03    14823.78    339.78 o
 -30   2   1     3282.80     3472.40    234.53 o
 -28   2   1     1806.27     2000.98    222.48 o
 -26   2   1      655.08      853.13    181.78 o
 -24   2   1    30410.69    30333.46    436.43 o
 -22   2   1    22409.62    22045.30    284.26 o
 -20   2   1      648.90      612.69    130.95 o
 -18   2   1     4974.84     5599.13    133.62 o
 -16   2   1     7100.84     7481.21    159.26 o
 -14   2   1    82392.23    83653.37   1173.19 o
 -12   2   1    73783.47    72641.55   1225.67 o
 -10   2   1     5359.93     5475.60    119.05 o
  -8   2   1      832.99      965.46     55.98 o
  -6   2   1     3171.88     4608.11    114.34 o
  -4   2   1    75797.79    77874.51   1283.59 o
  -2   2   1   349514.03   342218.44   3274.93 o
   0   2   1   113498.97   124353.33   2413.59 o
   2   2   1    50335.95    47611.33    606.28 o
   4   2   1        1.12       98.60     52.89 o
   6   2   1      151.95     1348.47     60.19 o
   8   2   1   211810.88   217909.34   2476.10 o
  10   2   1   315523.97   322959.75   1924.87 o
  12   2   1   123435.09   120742.84   1679.20 o
  14   2   1   137640.81   143867.47   1115.87 o
  16   2   1    11111.18    10838.13    233.31 o
  18   2   1     3530.52     3412.41    164.89 o
  20   2   1    92133.07    92566.38   1664.42 o
  22   2   1      978.49     1643.65    188.88 o
  24   2   1   164307.34   160068.28   2068.36 o
  26   2   1     8488.50     8272.64    240.13 o
  28   2   1     1387.25     1384.05    179.46 o
  30   2   1     9925.17     9089.03    380.04 o
  32   2   1      162.55      310.25    364.73 o
  34   2   1     8635.53     8923.47    494.87 o
  36   2   1    11383.42    11536.37    538.74 o
  38   2   1      202.77      242.52    387.09 o
 -39   3   1     2099.04     1563.03    407.80 o
 -37   3   1      108.77     -122.05    381.66 o
 -35   3   1     8074.66     7004.74    551.70 o
 -33   3   1     1456.99      832.34    296.97 o
 -31   3   1     4410.58     4398.00    257.02 o
 -29   3   1     2125.88     1951.21    219.43 o
 -27   3   1     1057.69     1294.90    212.23 o
 -25   3   1     2562.93     3072.78    222.85 o
 -23   3   1     2151.68     2178.72    201.86 o
 -21   3   1     2978.06     3143.08    182.41 o
 -19   3   1     4039.58     4055.74    155.73 o
 -17   3   1    35736.41    33928.89    412.75 o
 -15   3   1    12039.92    13124.40    161.36 o
 -13   3   1    13817.66    14156.44    259.52 o
 -11   3   1    22707.59    23356.11    218.41 o
  -9   3   1     8165.62     8677.58    167.74 o
  -7   3   1    27746.56    27641.05    288.66 o
  -5   3   1    23992.78    22162.59    328.99 o
  -3   3   1    14764.22    15821.45    554.59 o
  -1   3   1     2796.99     3023.46     89.85 o
   1   3   1      937.12     1285.26     87.35 o
   3   3   1     4291.47     3902.00     94.77 o
   5   3   1      300.48     1896.40     79.52 o
   7   3   1    62697.36    59489.73    716.96 o
   9   3   1     4382.55     4996.01    104.68 o
  11   3   1    18690.16    17852.73    303.16 o
  13   3   1    18190.74    19163.84    257.04 o
  15   3   1    24005.24    23468.05    225.77 o
  17   3   1     8732.67     9582.65    148.67 o
  19   3   1    21123.23    20718.58    188.17 o
  21   3   1    21860.51    22442.06    338.31 o
  23   3   1     5487.05     5513.04    182.99 o
  25   3   1      280.09      741.18    151.32 o
  27   3   1     1716.68     1823.51    161.09 o
  29   3   1      424.23      355.03    308.94 o
  31   3   1       52.28      587.94    322.35 o
  33   3   1      783.07      912.37    322.35 o
  35   3   1      722.61      647.66    398.38 o
  37   3   1      253.53      203.68    374.86 o
 -36   4   1     6678.57     6563.78    497.88 o
 -34   4   1     3948.70     4099.85    573.09 o
 -32   4   1     3081.41     2614.18    383.27 o
 -30   4   1      622.68      230.54    232.12 o
 -28   4   1     7712.00     8578.34    303.33 o
 -26   4   1     2171.15     2087.88    236.73 o
 -24   4   1    98908.13   104941.90    896.03 o
 -22   4   1    22110.44    23387.02    583.25 o
 -20   4   1    17963.89    18846.79    506.12 o
 -18   4   1      330.39      439.10     69.95 o
 -16   4   1    52615.34    50959.69    634.42 o
 -14   4   1    47240.14    46976.67   1278.33 o
 -12   4   1   382010.69   377342.19   4015.82 o
 -10   4   1       24.51      546.69    142.42 o
  -8   4   1   120320.30   116919.14   2301.28 o
  -6   4   1        2.62        4.87     88.20 o
  -4   4   1     3250.62     3873.02    150.25 o
  -2   4   1   153616.39   153213.69   1794.22 o
   0   4   1    75189.57    73824.70   2353.19 o
   2   4   1    78399.27    73464.13    996.88 o
   4   4   1    37958.15    35157.30    740.70 o
   6   4   1    11342.48    11556.01    204.62 o
   8   4   1    38892.81    37505.21    524.68 o
  10   4   1     7275.91     7714.45    238.02 o
  12   4   1     3461.03     4036.84    165.26 o
  14   4   1    13484.32    13478.06    192.40 o
  16   4   1    26991.91    28916.27    511.59 o
  18   4   1    34705.73    34818.95    415.15 o
  20   4   1     1902.08     2162.00    114.41 o
  22   4   1    20122.45    19070.91    207.35 o
  24   4   1     2051.75     2056.88    156.39 o
  26   4   1       13.00      160.19    251.76 o
  28   4   1     4183.82     4232.04    403.78 o
  30   4   1    26536.85    26685.58    571.88 o
  32   4   1     1189.46     1172.97    337.52 o
  34   4   1    27128.81    25952.91    699.76 o
  36   4   1      339.94      495.58    400.90 o
 -35   5   1      796.15      641.98    500.82 o
 -33   5   1     4108.72     4640.61    584.33 o
 -31   5   1     5799.18     6126.24    431.58 o
 -29   5   1    14564.65    14542.97    411.94 o
 -27   5   1      992.84     1155.32    255.23 o
 -25   5   1     3417.49     4329.91    300.75 o
 -23   5   1     7524.83     7822.01    321.80 o
 -21   5   1    24023.26    24322.22    838.95 o
 -19   5   1    57204.66    54892.83   1901.56 o
 -17   5   1    63900.45    61064.67   1329.87 o
 -15   5   1    29901.84    29622.03    547.84 o
 -13   5   1     8385.79     8357.65    164.62 o
 -11   5   1    47068.61    46833.88    720.15 o
  -9   5   1     3436.07     3602.44    149.77 o
  -7   5   1   188481.02   174560.89   1418.48 o
  -5   5   1    21133.62    21421.87    603.42 o
  -3   5   1    45469.19    43040.33   1052.15 o
  -1   5   1     2061.37     2453.83    171.46 o
   1   5   1     6195.70     5551.66    192.98 o
   3   5   1    18364.38    17362.56    239.56 o
   5   5   1    39802.59    38114.57    632.65 o
   7   5   1     2157.11     2681.25    169.80 o
   9   5   1    10903.44    10341.88    210.57 o
  11   5   1    17985.55    17925.98    401.57 o
  13   5   1     7934.08     7919.46    228.36 o
  15   5   1      914.06     1516.80    182.12 o
  17   5   1     2398.03     2967.19    202.17 o
  19   5   1      352.94      458.69    174.57 o
  21   5   1     3699.81     3584.04    350.08 o
  23   5   1    25207.14    24428.53    844.82 o
  25   5   1     7357.88     7732.01    429.94 o
  27   5   1    10750.52    10609.52    506.17 o
  29   5   1    18043.92    17159.11    575.43 o
  31   5   1     1456.26     1442.56    347.99 o
  33   5   1      863.28      687.08    395.11 o
 -32   6   1     6107.81     6330.16    620.64 o
 -30   6   1      271.43      195.93    350.18 o
 -28   6   1     9180.41    10305.96    493.21 o
 -26   6   1       89.62      807.83    352.08 o
 -24   6   1    10478.82    10804.83    464.41 o
 -22   6   1     5839.38     5966.95    396.03 o
 -20   6   1    12608.06    12438.78    400.30 o
 -18   6   1       25.14       52.93    255.79 o
 -16   6   1    39333.02    37716.34    954.02 o
 -14   6   1      857.29     1142.99    188.64 o
 -12   6   1    34271.80    33097.94    739.60 o
 -10   6   1     9351.05     9911.57    259.56 o
  -8   6   1    18994.84    18586.54    489.14 o
  -6   6   1       35.56     -161.57    233.10 o
  -4   6   1    44193.39    42105.48    889.24 o
  -2   6   1      781.62      748.12    235.69 o
   0   6   1    11651.45    13249.77    395.85 o
   2   6   1     3835.97     4132.82    262.29 o
   4   6   1     4400.83     4082.07    456.75 o
   6   6   1     1727.00     1901.87    196.89 o
   8   6   1    45603.34    43225.24    652.78 o
  10   6   1     1733.11     2653.55    203.88 o
  12   6   1    14293.35    12916.97    499.96 o
  14   6   1     4535.57     4491.32    232.70 o
  16   6   1      123.66      260.31    272.18 o
  18   6   1       53.02      160.60    319.73 o
  20   6   1     8095.36     8328.11    414.29 o
  22   6   1      740.89     1793.27    377.21 o
  24   6   1     9375.05     8618.40    457.60 o
  26   6   1     5679.86     6016.45    707.69 o
  28   6   1      827.68      947.95    370.40 o
  30   6   1      285.38      524.54    378.78 o
 -27   7   1    18147.69    17326.86    629.32 o
 -25   7   1     1142.16     1195.95    342.86 o
 -23   7   1      686.29      879.14    342.96 o
 -21   7   1     2375.13     2850.03    324.74 o
 -19   7   1     1128.90     1350.36    286.15 o
 -17   7   1    12146.25    12293.51    394.91 o
 -15   7   1     1963.38     1855.03    286.11 o
 -13   7   1      242.79      176.43    249.05 o
 -11   7   1     2581.69     2835.92    281.71 o
  -9   7   1    38550.39    37110.45    572.94 o
  -7   7   1     7072.79     7332.58    408.17 o
  -5   7   1     2256.99     2359.53    269.61 o
  -3   7   1      209.71      305.20    250.98 o
  -1   7   1     6059.66     5779.36    331.91 o
   1   7   1    13395.01    14138.92    509.42 o
   3   7   1    79062.30    76840.18   1328.67 o
   5   7   1       22.20      504.47    290.14 o
   7   7   1    38624.77    36755.80    520.92 o
   9   7   1     1458.01     1348.02    269.72 o
  11   7   1     5830.85     6130.41    328.47 o
  13   7   1    12907.36    14380.16    411.51 o
  15   7   1    21922.78    21983.17    474.04 o
  17   7   1     8745.80     8020.08    372.98 o
  19   7   1    23461.60    24819.33    584.50 o
  21   7   1       14.52      319.11    340.54 o
  23   7   1     1727.92     1926.16    383.27 o
  25   7   1     5669.72     5907.09    484.91 o
  27   7   1     3473.31     3197.36    436.83 o
 -22   8   1     4099.67     5120.93    561.86 o
 -20   8   1      859.26     1008.43    393.13 o
 -18   8   1       88.13       85.67    369.39 o
 -16   8   1     1063.65     1008.07    396.74 o
 -14   8   1     1833.63     1860.41    307.89 o
 -12   8   1     1003.13     1639.59    302.02 o
 -10   8   1     1292.50     1916.26    301.56 o
  -8   8   1       35.64       34.61    283.38 o
  -6   8   1     8336.89     8688.15    362.08 o
  -4   8   1     1621.17     2120.15    303.70 o
  -2   8   1    21272.74    22166.37    466.44 o
   0   8   1     1859.06     2426.32    310.61 o
   2   8   1     9994.91    10870.69    394.66 o
   4   8   1     7238.15     7414.76    368.55 o
   6   8   1     4396.04     4237.26    404.71 o
   8   8   1    29699.36    29664.74    526.77 o
  10   8   1    12517.78    13313.99    426.49 o
  12   8   1    16939.23    17931.86    457.57 o
  14   8   1     4193.21     4278.08    349.89 o
  16   8   1     5887.64     5824.50    361.18 o
  18   8   1       40.64     -147.08    327.73 o
  20   8   1    14883.40    16499.47    464.56 o
 -13   9   1      354.01      439.18    401.98 o
 -11   9   1       15.92     -275.38    395.57 o
  -9   9   1       95.59      558.17    391.63 o
  -7   9   1      582.74      409.46    402.48 o
  -5   9   1     4621.02     5919.86    470.23 o
  -3   9   1       81.07      116.02    393.74 o
  -1   9   1     5567.18     5395.17    447.32 o
   1   9   1      541.98       70.82    311.64 o
   3   9   1     2720.24     2804.47    327.91 o
   5   9   1     2238.40     2854.87    332.42 o
   7   9   1     4667.49     4723.71    391.14 o
   9   9   1     2633.81     2322.27    430.92 o
  11   9   1     5280.31     4868.16    457.93 o
 -40   0   2     6266.52     7583.81    892.85 o
 -38   0   2     6429.89     5889.61    854.42 o
 -36   0   2    88196.29    85021.39   1804.49 o
 -34   0   2     1790.91     2024.05    263.16 o
 -32   0   2    32746.83    32212.96    588.85 o
 -30   0   2     1826.58     2520.91    320.27 o
 -28   0   2    80740.85    80995.90   1769.11 o
 -26   0   2    80361.70    78104.67    899.22 o
 -24   0   2   260470.47   260672.88   6714.61 o
 -22   0   2    53665.66    54239.53   1135.95 o
 -20   0   2   130134.52   133000.17   1633.93 o
 -18   0   2     8509.00     8358.77    371.14 o
 -16   0   2    24656.98    29952.23    543.67 o
 -14   0   2   165885.81   169350.11   1435.62 o
 -12   0   2     2271.62     2558.49    237.02 o
 -10   0   2   265143.47   279970.75   2107.70 o
  -8   0   2    51734.66    55173.43    660.88 o
  -6   0   2    10680.80    11697.27    471.52 o
   4   0   2    64429.75    72758.48   1547.63 o
   6   0   2   188544.30   187905.63    677.81 o
   8   0   2     3564.65     3859.54    166.63 o
  10   0   2   326888.94   332895.06   1540.25 o
  12   0   2     2257.53     2524.45    238.66 o
  14   0   2    13088.52    14023.14    750.85 o
  16   0   2    82815.10    84114.16   3045.50 o
  18   0   2   123821.34   129344.70   2150.45 o
  20   0   2    15017.70    14454.97    628.80 o
  22   0   2   281272.69   297782.59  20983.04 o
  24   0   2    13337.95    15223.05    408.17 o
  26   0   2      377.12      436.23    164.63 o
  28   0   2    27181.61    26767.36    783.10 o
  30   0   2     5712.51     6414.08    502.80 o
  32   0   2    52269.23    56921.84   1783.51 o
  34   0   2    59081.34    59698.55   1033.46 o
  36   0   2    17718.64    19308.71    692.05 o
  38   0   2     3815.48     3972.34    786.14 o
 -41   1   2      659.72      831.82    480.80 o
 -39   1   2     3488.39     3802.99    557.56 o
 -37   1   2     2873.80     2947.50    397.94 o
 -35   1   2     4225.11     4388.48    392.60 o
 -33   1   2     6494.84     7014.39    252.55 o
 -31   1   2    25106.62    24243.33    347.24 o
 -29   1   2     8399.52     8768.50    223.26 o
 -27   1   2    14679.59    15289.19    273.83 o
 -25   1   2     5563.61     6188.50    203.62 o
 -23   1   2    33003.53    33213.16    343.59 o
 -21   1   2      945.01     1067.66    154.08 o
 -19   1   2   199228.77   198765.81   3240.16 o
 -17   1   2     6959.47     7486.69    148.15 o
 -15   1   2    29211.56    28562.26    519.50 o
 -13   1   2      106.85      270.09     73.53 o
 -11   1   2     1428.90     1205.32     87.04 o
  -9   1   2    53585.32    53327.88    680.70 o
  -7   1   2     4984.34     4637.08     61.58 o
  -5   1   2     8833.53     8538.01    145.86 o
  -3   1   2    14423.64    16365.77    339.46 o
  -1   1   2    74880.23    69404.11   2117.62 o
   1   1   2    24479.50    23634.39    472.39 o
   3   1   2    20740.02    22843.69    369.89 o
   5   1   2    15707.81    17449.43    316.79 o
   7   1   2    27982.26    28647.38    402.62 o
   9   1   2    61794.57    69576.13    505.15 o
  11   1   2    62833.79    66766.27    590.51 o
  13   1   2     7390.44     7378.04    121.17 o
  15   1   2   104288.55   103297.80   1184.82 o
  17   1   2    33010.80    31884.08    716.62 o
  19   1   2    24572.64    24266.72    474.27 o
  21   1   2       65.64      665.06    136.66 o
  23   1   2     6601.06     6840.20    196.74 o
  25   1   2       30.67       60.12    128.30 o
  27   1   2    52746.44    53223.86    434.07 o
  29   1   2     5552.82     5019.63    331.45 o
  31   1   2    39358.59    39489.04    943.01 o
  33   1   2      429.89      536.45    296.29 o
  35   1   2     3450.11     3887.01    460.93 o
  37   1   2      116.31      514.19    394.49 o
  39   1   2    12626.78    10961.58    653.75 o
 -40   2   2     2405.15     1897.04    360.64 o
 -38   2   2      204.51      466.07    354.69 o
 -36   2   2       99.05       46.47    375.16 o
 -34   2   2     6640.48     6543.43    439.36 o
 -32   2   2      578.93      628.97    242.78 o
 -30   2   2     2635.20     2748.28    249.03 o
 -28   2   2    17538.72    17605.47    282.01 o
 -26   2   2    23777.47    22934.80    293.96 o
 -24   2   2     2994.63     3395.49    149.70 o
 -22   2   2     5158.43     5202.06    142.38 o
 -20   2   2    17479.29    17146.89    325.11 o
 -18   2   2      810.14      792.04    137.86 o
 -16   2   2   170382.70   182315.03   2148.71 o
 -14   2   2   111388.45   115084.40   1011.86 o
 -12   2   2    65423.23    69319.91   1079.05 o
 -10   2   2    18350.17    19495.50    215.33 o
  -8   2   2     3104.25     3124.39     71.43 o
  -6   2   2      717.47     1261.31     64.56 o
  -4   2   2   458655.47   454276.28   3103.02 o
  -2   2   2   391173.63   387161.16   3365.12 o
   0   2   2   696313.00   695368.44  13727.35 o
   2   2   2   288218.94   310343.38   3245.92 o
   4   2   2      415.80      742.67     51.27 o
   6   2   2    17796.97    20238.57    320.61 o
   8   2   2    96834.02    97625.54    922.74 o
  10   2   2    17750.75    17725.56    224.09 o
  12   2   2   372606.81   389826.06   3708.00 o
  14   2   2    32210.06    35867.59    483.02 o
  16   2   2     3086.20     4251.11    140.92 o
  18   2   2     3383.33     3755.18    146.04 o
  20   2   2      992.53     1219.48    151.69 o
  22   2   2     6256.47     6547.60    284.35 o
  24   2   2    26601.76    26854.93    524.90 o
  26   2   2     3606.67     3577.70    178.92 o
  28   2   2     2480.03     2483.31    307.30 o
  30   2   2    24788.68    23639.98    609.05 o
  32   2   2     3868.45     3214.89    412.06 o
  34   2   2     1790.05     1385.73    411.25 o
  36   2   2      701.88      949.24    412.55 o
  38   2   2        9.28      136.49    390.30 o
 -39   3   2     6609.24     7081.99    469.80 o
 -37   3   2       29.78       30.12    377.02 o
 -35   3   2       73.72      115.81    319.69 o
 -33   3   2    11365.81     9366.69    802.41 o
 -31   3   2    27920.47    27053.36    687.62 o
 -29   3   2     3186.35     3048.97    237.04 o
 -27   3   2      151.16      227.87    206.89 o
 -25   3   2     4296.80     5272.67    242.26 o
 -23   3   2    11367.85    12583.83    288.52 o
 -21   3   2   134281.19   132623.20   2351.01 o
 -19   3   2    32668.02    32858.36    391.17 o
 -17   3   2    62466.64    58626.38   1000.89 o
 -15   3   2    24604.02    24376.86    197.83 o
 -13   3   2      124.17     1250.53     97.42 o
 -11   3   2    22295.45    21254.38    354.91 o
  -9   3   2   366114.06   362442.88   2880.88 o
  -7   3   2    32078.78    31046.54    591.34 o
  -5   3   2   196623.81   177485.39   2321.70 o
  -3   3   2     1170.85     2048.13     82.67 o
  -1   3   2     2508.99     2405.77    112.66 o
   1   3   2    89151.86    84940.71   1649.61 o
   3   3   2   130274.57   124664.32    906.22 o
   5   3   2   195804.23   198017.31   3708.58 o
   7   3   2   107824.53   103344.81   1641.18 o
   9   3   2    19629.19    18089.51    349.75 o
  11   3   2      181.85      428.69     88.99 o
  13   3   2    53259.46    54251.99    428.42 o
  15   3   2     1483.16     1723.69    100.22 o
  17   3   2   111163.22   111728.63   1168.74 o
  19   3   2    12771.32    13094.55    243.01 o
  21   3   2        0.54      188.41    146.38 o
  23   3   2     5049.65     5116.78    236.14 o
  25   3   2     3273.98     3508.19    233.94 o
  27   3   2    14618.17    14822.89    397.66 o
  29   3   2    15276.16    13765.58    538.43 o
  31   3   2     3912.64     4086.40    442.44 o
  33   3   2     2705.37     3226.13    447.30 o
  35   3   2     1241.12     1046.96    418.40 o
  37   3   2    15382.71    14103.41    574.85 o
 -36   4   2      142.42      394.83    477.87 o
 -34   4   2     1526.56     2103.94    521.29 o
 -32   4   2       21.26      200.56    379.68 o
 -30   4   2        1.37       47.15    228.64 o
 -28   4   2     1944.21     2305.45    240.97 o
 -26   4   2    11354.06    10625.67    396.47 o
 -24   4   2      108.15      561.39    208.77 o
 -22   4   2      182.90     2347.87    212.61 o
 -20   4   2     1398.24     1617.30    191.51 o
 -18   4   2    13710.13    13211.46    313.16 o
 -16   4   2    27039.39    28676.76    343.07 o
 -14   4   2    47559.00    44380.60    986.84 o
 -12   4   2    57821.43    57525.33    869.53 o
 -10   4   2     2556.42     2423.24    106.77 o
  -8   4   2    10855.39     9838.76    235.86 o
  -6   4   2     2134.35     2148.66    101.80 o
  -4   4   2    82193.08    73822.76   1633.72 o
  -2   4   2    13568.60    14199.01    332.82 o
   0   4   2   102776.52    93512.13   1388.49 o
   2   4   2      978.21      956.91    108.16 o
   4   4   2      367.75      324.09    102.45 o
   6   4   2     1308.47     1561.80     98.81 o
   8   4   2    61358.10    60643.43    662.21 o
  10   4   2    17904.38    19190.82    222.05 o
  12   4   2    88392.39    90374.66   1437.69 o
  14   4   2    11300.63    11394.00    199.70 o
  16   4   2      464.89      780.89    132.63 o
  18   4   2       36.17      570.88    125.52 o
  20   4   2     3222.33     4026.47    139.41 o
  22   4   2     3600.37     3567.61    141.10 o
  24   4   2     1661.34     1565.21    178.06 o
  26   4   2      163.07       20.79    311.67 o
  28   4   2        0.90     -250.32    327.52 o
  30   4   2      530.11      973.24    348.35 o
  32   4   2      953.00      894.99    341.50 o
  34   4   2       49.01      332.82    329.81 o
  36   4   2      363.38      300.07    388.58 o
 -35   5   2       29.25     -331.39    472.01 o
 -33   5   2        6.25      615.11    468.91 o
 -31   5   2    15089.96    15019.15    536.81 o
 -29   5   2     1309.12     1446.51    288.11 o
 -27   5   2      864.25     1046.03    238.06 o
 -25   5   2      233.42      185.42    233.09 o
 -23   5   2     4685.45     4900.39    354.62 o
 -21   5   2     5699.52     5998.79    346.06 o
 -19   5   2    18117.78    18749.63    361.04 o
 -17   5   2     1647.11     2271.20    150.21 o
 -15   5   2    11368.27    10886.62    184.38 o
 -13   5   2     4506.17     3990.07    138.32 o
 -11   5   2    13222.90    12574.46    239.19 o
  -9   5   2     5261.72     5210.94    146.30 o
  -7   5   2    12500.22    13426.18    291.57 o
  -5   5   2     9417.55     9424.78    350.38 o
  -3   5   2    44561.77    44114.78    797.84 o
  -1   5   2     7487.90     6878.27    202.86 o
   1   5   2    25101.42    23710.64    321.64 o
   3   5   2     1461.72     2377.39    206.40 o
   5   5   2    12745.45    12751.69    498.05 o
   7   5   2    29610.34    29754.76    286.63 o
   9   5   2     2631.01     2694.40    145.94 o
  11   5   2     7889.24     7953.33    211.91 o
  13   5   2     6095.62     7186.50    236.19 o
  15   5   2    33843.18    32805.46    410.71 o
  17   5   2    14647.60    14448.10    321.20 o
  19   5   2      269.43      873.35    271.11 o
  21   5   2      832.55      911.92    325.92 o
  23   5   2     1943.99     2191.27    363.11 o
  25   5   2     8877.77     8661.80    453.47 o
  27   5   2    15557.10    14907.43    493.65 o
  29   5   2       74.20       90.06    341.15 o
  31   5   2      265.77      239.76    344.55 o
  33   5   2        6.29      -71.91    350.07 o
 -32   6   2     2144.39     2587.25    526.39 o
 -30   6   2       16.41       88.09    369.38 o
 -28   6   2       60.78      252.41    355.60 o
 -26   6   2    17969.80    17918.22    695.61 o
 -24   6   2     8010.60     8345.70    459.46 o
 -22   6   2     7557.84     8389.38    314.00 o
 -20   6   2     1669.35     1580.88    244.73 o
 -18   6   2     1768.55     2208.75    266.53 o
 -16   6   2    10660.28    11178.72    344.44 o
 -14   6   2    12901.70    12752.99    269.11 o
 -12   6   2      991.28     1331.41    194.28 o
 -10   6   2    46303.00    42713.34   1226.19 o
  -8   6   2      633.08      499.01    153.73 o
  -6   6   2      857.47      767.23    175.01 o
  -4   6   2    31955.68    32891.77    778.48 o
  -2   6   2     4865.11     5253.52    275.22 o
   0   6   2    63467.40    62305.59   1436.33 o
   2   6   2    11428.12    11292.17    411.47 o
   4   6   2    12866.53    12018.34    329.53 o
   6   6   2    17875.31    16965.04    298.70 o
   8   6   2    21483.81    22567.06    690.26 o
  10   6   2    46980.65    46519.08    552.17 o
  12   6   2    22402.76    22582.58    580.18 o
  14   6   2     6548.62     5706.94    249.21 o
  16   6   2      125.15      363.81    318.98 o
  18   6   2    17573.41    19094.35    510.10 o
  20   6   2     1855.50     2197.99    311.54 o
  22   6   2    21479.62    22723.72   1129.34 o
  24   6   2        1.74      424.90    343.57 o
  26   6   2       87.65       10.18    362.40 o
  28   6   2     2575.55     2413.65    372.05 o
  30   6   2       21.17      -16.78    345.74 o
 -27   7   2       34.17      375.06    472.44 o
 -25   7   2      225.18      288.09    296.26 o
 -23   7   2      330.60      469.15    334.55 o
 -21   7   2      850.46     1185.10    289.31 o
 -19   7   2      121.55      400.63    271.86 o
 -17   7   2     1021.84     1603.16    284.69 o
 -15   7   2      971.88      793.72    269.29 o
 -13   7   2     3307.07     3296.80    282.89 o
 -11   7   2        0.62      368.89    264.28 o
  -9   7   2    13323.14    12620.24    449.04 o
  -7   7   2      343.90     2436.47    287.60 o
  -5   7   2    14244.09    14313.59    371.44 o
  -3   7   2      399.69      358.39    252.09 o
  -1   7   2    10590.33     9924.87    365.74 o
   1   7   2     3282.17     3720.87    283.56 o
   3   7   2    10502.32    11387.78    362.67 o
   5   7   2     7249.17     7949.44    352.09 o
   7   7   2     4952.70     5447.90    325.19 o
   9   7   2     3645.30     4124.85    304.28 o
  11   7   2     1051.66     1123.23    280.52 o
  13   7   2     4697.07     5629.37    331.73 o
  15   7   2      751.49     2290.12    320.11 o
  17   7   2     5381.67     5716.79    395.71 o
  19   7   2      889.36     1390.30    349.80 o
  21   7   2      692.43      736.29    349.09 o
  23   7   2      100.66      477.30    376.40 o
  25   7   2        0.84      233.62    373.56 o
 -22   8   2      935.97     1154.88    404.37 o
 -20   8   2     2975.34     2666.44    419.61 o
 -18   8   2       65.50      443.18    374.19 o
 -16   8   2     1117.44     1789.91    388.87 o
 -14   8   2     2364.98     2586.48    405.28 o
 -12   8   2     3731.83     4168.77    429.11 o
 -10   8   2     3736.51     3866.15    319.36 o
  -8   8   2     5589.91     5494.34    331.62 o
  -6   8   2     4787.46     4178.82    325.33 o
  -4   8   2      375.16      337.02    286.69 o
  -2   8   2        7.09      537.64    280.41 o
   0   8   2       96.48      583.42    278.89 o
   2   8   2     3646.93     4212.83    326.94 o
   4   8   2     5084.74     5139.27    335.55 o
   6   8   2     6734.23     6734.68    359.23 o
   8   8   2     1585.79     1832.29    317.88 o
  10   8   2     3571.05     4050.58    335.58 o
  12   8   2      376.77      538.15    303.49 o
  14   8   2      629.62      847.57    313.85 o
  16   8   2     3654.79     3444.08    364.91 o
  18   8   2     2362.89     2757.25    375.27 o
  20   8   2     5328.56     5505.36    426.89 o
 -13   9   2       14.95       21.77    389.98 o
 -11   9   2        1.38      -54.45    377.79 o
  -9   9   2     4142.84     4809.62    451.22 o
  -7   9   2      591.90      691.25    409.20 o
  -5   9   2     3243.46     3071.33    428.37 o
  -3   9   2     1084.76      906.89    407.20 o
  -1   9   2      408.23      393.50    396.60 o
   1   9   2     1983.54     2048.67    412.89 o
   3   9   2      311.84     -192.69    385.87 o
   5   9   2     1588.56     1695.97    385.45 o
   7   9   2       62.10      387.53    303.60 o
   9   9   2      443.45      521.38    322.92 o
  11   9   2     4403.85     4512.11    366.44 o
 -41   1   3      416.02      185.46    440.99 o
 -39   1   3      467.20      557.95    486.34 o
 -37   1   3      511.18      259.25    340.68 o
 -35   1   3     4666.69     3993.04    271.39 o
 -33   1   3    42377.59    42996.39    751.49 o
 -31   1   3     2513.07     3041.53    186.90 o
 -29   1   3    18161.32    18283.46    247.88 o
 -27   1   3    24800.33    25683.02    398.97 o
 -25   1   3      592.18      635.64    128.43 o
 -23   1   3    27384.56    27971.79    409.85 o
 -21   1   3    63629.04    61124.87    768.10 o
 -19   1   3    45757.30    44930.25    434.72 o
 -17   1   3   141520.88   140419.70   1978.43 o
 -15   1   3    53930.24    58517.22    501.60 o
 -13   1   3      795.30     1027.29     61.08 o
 -11   1   3   154191.27   156697.27   2110.05 o
  -9   1   3     2100.06     2353.96     68.46 o
  -7   1   3   347974.28   357215.00   2804.38 o
  -5   1   3   101803.41   100970.77    622.38 o
  -3   1   3      387.22      565.67     55.65 o
  -1   1   3    35715.22    33455.68    992.00 o
   1   1   3     9175.31     8320.94    204.13 o
   3   1   3   142729.19   144522.48   2373.95 o
   5   1   3   179978.98   192051.08   3094.73 o
   7   1   3    12510.11    12470.53    451.28 o
   9   1   3        4.46      939.28    101.04 o
  11   1   3     3678.24     3186.06    119.29 o
  13   1   3    45903.80    46743.16    612.92 o
  15   1   3   138483.00   139868.41   1220.16 o
  17   1   3       70.31      187.31    169.69 o
  19   1   3        9.01      227.11    227.57 o
  21   1   3       38.78      154.88    249.54 o
  23   1   3    15453.05    15058.97    383.68 o
  25   1   3    29267.43    28014.12    490.60 o
  27   1   3    12367.82    11880.71    393.90 o
  29   1   3     8750.49     8423.45    379.61 o
  31   1   3       58.00      379.86    292.44 o
  33   1   3     1918.71     1855.02    336.61 o
  35   1   3    10862.84    10935.46    528.12 o
  37   1   3     6140.93     6275.75    518.77 o
  39   1   3     2557.15     2831.85    562.20 o
 -40   2   3     3084.00     2737.98    407.32 o
 -38   2   3    13387.89    14652.75    542.19 o
 -36   2   3      702.32      854.16    365.59 o
 -34   2   3      413.02      545.70    326.31 o
 -32   2   3       49.39      639.90    401.55 o
 -30   2   3      837.31      673.86    220.93 o
 -28   2   3    89596.24    87177.30   1084.50 o
 -26   2   3    22666.05    21878.57    383.19 o
 -24   2   3    47132.02    46428.83    605.24 o
 -22   2   3    15822.66    15891.38    393.72 o
 -20   2   3        3.03      117.21    134.09 o
 -18   2   3      233.65      381.79    123.09 o
 -16   2   3   139820.66   134208.83   1826.55 o
 -14   2   3     1401.89     3084.88    117.75 o
 -12   2   3   239569.27   231219.56   3453.15 o
 -10   2   3    28229.49    30041.52    641.40 o
  -8   2   3    24572.44    24775.84    575.11 o
  -6   2   3    47552.65    45272.09    675.71 o
  -4   2   3   212609.55   195491.08   3266.59 o
  -2   2   3   957977.56   968726.13  15563.93 o
   0   2   3   313989.97   341138.56   4879.50 o
   2   2   3    25786.15    25511.30    377.03 o
   4   2   3      123.71      358.73     79.51 o
   6   2   3    15564.58    14738.60    321.64 o
   8   2   3   107862.18   113375.09   1846.60 o
  10   2   3    69660.73    63107.09   1166.99 o
  12   2   3      138.96      225.60     93.42 o
  14   2   3    26866.96    30069.40    359.57 o
  16   2   3      781.96      915.65    134.89 o
  18   2   3    38341.59    39573.52    961.67 o
  20   2   3    58009.08    58028.00    506.96 o
  22   2   3      121.54      351.50    250.29 o
  24   2   3     3935.60     3843.34    294.72 o
  26   2   3      259.92      203.41    270.78 o
  28   2   3     1358.95     1403.04    307.89 o
  30   2   3    27708.09    26269.95    980.62 o
  32   2   3     4286.19     4403.00    460.50 o
  34   2   3     9504.81     9916.08    539.34 o
  36   2   3      166.06     -103.87    376.80 o
  38   2   3     2306.37     2372.94    427.37 o
 -39   3   3     3398.58     3167.98    413.32 o
 -37   3   3     1146.85     1098.97    374.63 o
 -35   3   3      263.35      115.81    329.36 o
 -33   3   3      721.66      822.29    287.38 o
 -31   3   3     8511.79     8916.75    315.17 o
 -29   3   3      297.59      431.49    209.58 o
 -27   3   3    11894.76    12087.38    298.69 o
 -25   3   3     5933.45     6518.84    247.95 o
 -23   3   3        4.62      171.44    168.31 o
 -21   3   3    10123.36    11087.78    261.05 o
 -19   3   3     5883.27     6966.50    175.46 o
 -17   3   3       15.12      172.89    108.29 o
 -15   3   3     8221.62     8097.92    235.01 o
 -13   3   3    39020.09    36314.89    438.33 o
 -11   3   3    16663.32    17164.65    300.38 o
  -9   3   3    89019.36    87731.52   1708.54 o
  -7   3   3       59.15      304.42     75.62 o
  -5   3   3    22750.34    21623.20    459.49 o
  -3   3   3     7604.56     7648.91    208.05 o
  -1   3   3    10330.89    10848.20    299.83 o
   1   3   3    55366.84    54626.87    587.49 o
   3   3   3     9900.40    10449.21    470.96 o
   5   3   3       89.58      628.98     66.23 o
   7   3   3     5083.08     6029.14    129.20 o
   9   3   3    11525.06    12540.58    262.63 o
  11   3   3    17099.43    18332.50    376.72 o
  13   3   3      322.69      448.78    117.74 o
  15   3   3    17333.51    18118.72    318.79 o
  17   3   3     1697.41     2511.18    107.59 o
  19   3   3    25988.47    26508.61    267.45 o
  21   3   3     5013.21     4831.28    192.61 o
  23   3   3    11110.67    10979.44    244.98 o
  25   3   3     4025.10     3454.18    295.74 o
  27   3   3     3340.39     3500.20    323.16 o
  29   3   3     4053.55     3843.44    438.08 o
  31   3   3     3506.13     3436.20    451.32 o
  33   3   3       78.86     -236.24    417.19 o
  35   3   3      203.28       12.21    406.68 o
  37   3   3      551.41      665.64    398.18 o
 -38   4   3     8091.65     9011.78   1151.85 o
 -36   4   3    13531.75    13811.14    689.67 o
 -34   4   3     9693.50    10007.86    519.30 o
 -32   4   3    16037.97    16245.14    462.33 o
 -30   4   3     3651.35     3225.61    257.43 o
 -28   4   3       20.73       64.25    220.20 o
 -26   4   3    12996.18    14113.14    360.35 o
 -24   4   3      227.59      367.62    207.01 o
 -22   4   3    33674.15    33741.82    460.33 o
 -20   4   3     9895.65    10278.61    302.75 o
 -18   4   3    16380.98    15994.24    510.84 o
 -16   4   3     1000.83     1075.46    138.38 o
 -14   4   3    31614.18    31073.16    825.89 o
 -12   4   3     4396.19     4890.20    151.38 o
 -10   4   3       92.32      678.48     90.15 o
  -8   4   3    22370.79    22235.56    337.95 o
  -6   4   3   126662.44   119962.75   1083.15 o
  -4   4   3    46852.30    48883.71   1112.59 o
  -2   4   3   238897.95   239239.89   5701.36 o
   0   4   3     3795.21     4105.57    230.40 o
   2   4   3     3150.97     3282.15    120.76 o
   4   4   3    48264.11    46168.26    608.14 o
   6   4   3    41664.88    39876.81    716.78 o
   8   4   3   121699.91   123808.98   2671.17 o
  10   4   3   155712.84   152608.72   2335.70 o
  12   4   3     2878.41     2817.62    151.52 o
  14   4   3    11745.48    12006.94    212.07 o
  16   4   3    16674.13    17937.73    366.23 o
  18   4   3      312.79      720.57    136.48 o
  20   4   3   144415.22   146288.61   1362.19 o
  22   4   3    27850.60    28796.98    424.66 o
  24   4   3    40237.39    41615.46   1011.94 o
  26   4   3     4037.10     4323.58    376.88 o
  28   4   3     2689.52     2789.19    369.46 o
  30   4   3     5186.78     5099.84    415.09 o
  32   4   3    11559.41    11741.60    467.43 o
  34   4   3        0.60      139.43    342.75 o
 -35   5   3     3701.60     2680.57    516.33 o
 -33   5   3     1830.49     1912.19    505.31 o
 -31   5   3    11022.06    12604.25    688.36 o
 -29   5   3       54.02      243.09    255.69 o
 -27   5   3    10613.91    10526.17    377.07 o
 -25   5   3      663.59      793.66    229.51 o
 -23   5   3     1994.72     2013.69    227.74 o
 -21   5   3     3976.84     4201.43    255.06 o
 -19   5   3      995.86     1204.80    218.92 o
 -17   5   3     3434.40     2785.56    167.63 o
 -15   5   3     4906.19     4513.17    155.11 o
 -13   5   3    25762.61    26609.89    389.27 o
 -11   5   3    28288.93    25229.55    779.05 o
  -9   5   3    48869.21    44532.62    908.00 o
  -7   5   3    34000.36    32100.40    538.28 o
  -5   5   3    15876.35    14899.01    282.56 o
  -3   5   3     1171.03     1877.24    165.38 o
  -1   5   3    57334.21    53535.36    438.50 o
   1   5   3     9848.78    10858.06    483.47 o
   3   5   3   145514.64   139176.80   1255.31 o
   5   5   3    26180.61    26471.09    355.28 o
   7   5   3    44839.52    42218.15    326.79 o
   9   5   3       20.51       42.44    117.85 o
  11   5   3    27338.06    28750.51    760.33 o
  13   5   3     3999.88     4809.76    230.75 o
  15   5   3   116877.71   113165.17   2627.87 o
  17   5   3     2008.41     2274.44    190.69 o
  19   5   3    40978.75    41423.11    630.38 o
  21   5   3     2290.93     2605.69    248.32 o
  23   5   3     7462.72     8896.70    404.23 o
  25   5   3     8350.59     9018.47    419.74 o
  27   5   3    18251.29    17329.76    515.29 o
  29   5   3     3375.71     3206.53    379.60 o
  31   5   3     4408.08     4203.64    404.92 o
  33   5   3       20.34       18.63    342.11 o
 -32   6   3      740.31      348.52    478.60 o
 -30   6   3     3910.29     3410.81    388.87 o
 -28   6   3     3826.96     3627.13    361.36 o
 -26   6   3      195.57      492.92    280.93 o
 -24   6   3     7037.38     7646.68    361.63 o
 -22   6   3        9.76       -7.68    237.59 o
 -20   6   3      968.51      781.60    232.03 o
 -18   6   3     3372.37     3171.22    253.86 o
 -16   6   3    10683.93    10490.22    296.40 o
 -14   6   3     1850.33     3316.13    195.01 o
 -12   6   3    34277.09    32534.08    865.64 o
 -10   6   3    10146.65     9851.93    313.58 o
  -8   6   3     1362.17     1231.23    149.75 o
  -6   6   3     1138.53     1069.58    175.56 o
  -4   6   3     3068.44     3792.68    201.10 o
  -2   6   3      339.47      610.59    177.95 o
   0   6   3    49342.89    45233.36    689.25 o
   2   6   3     4658.18     4922.62    276.27 o
   4   6   3     8040.33     8107.63    300.36 o
   6   6   3    18446.53    17431.61    359.51 o
   8   6   3     4129.06     4315.17    343.42 o
  10   6   3     5667.80     6692.71    536.08 o
  12   6   3    31308.12    31441.04    725.53 o
  14   6   3      925.97      932.72    325.61 o
  16   6   3     7585.52     7998.18    404.99 o
  18   6   3    17849.10    17620.77    696.96 o
  20   6   3     4758.47     4529.26    497.14 o
  22   6   3     5043.55     5929.89    423.53 o
  24   6   3     6403.93     6247.01    394.10 o
  26   6   3      504.03      639.29    335.25 o
  28   6   3      872.43     1228.63    351.89 o
 -27   7   3       22.19      -64.14    461.51 o
 -25   7   3     1369.91     2102.72    477.79 o
 -23   7   3     7162.36     6845.15    450.94 o
 -21   7   3    14990.50    13751.08    457.80 o
 -19   7   3     5358.88     5816.22    333.20 o
 -17   7   3    38044.00    38510.61    615.97 o
 -15   7   3     2650.19     2722.53    285.33 o
 -13   7   3      370.78      638.05    253.82 o
 -11   7   3    21560.92    21140.48    415.05 o
  -9   7   3     6016.39     5919.27    357.91 o
  -7   7   3    31420.80    30302.14    469.02 o
  -5   7   3    24542.31    23863.98    667.56 o
  -3   7   3     2859.41     2173.86    267.43 o
  -1   7   3      106.20      -71.31    241.14 o
   1   7   3     1898.89     1906.95    256.78 o
   3   7   3      190.00      156.68    254.65 o
   5   7   3    22697.07    22523.15    546.91 o
   7   7   3    10976.63    11031.17    370.62 o
   9   7   3        0.51      145.34    263.02 o
  11   7   3      278.44      619.94    274.84 o
  13   7   3    11837.28    10849.96    596.03 o
  15   7   3     2191.09     2567.64    349.04 o
  17   7   3      688.69      695.43    331.52 o
  19   7   3     2256.47     2451.54    390.36 o
  21   7   3      471.58      352.34    305.00 o
  23   7   3     7106.09     7615.02    469.03 o
  25   7   3    13788.30    13556.36    508.32 o
 -22   8   3     3249.45     3267.28    421.29 o
 -20   8   3     7205.40     7464.92    666.94 o
 -18   8   3      573.08      688.11    372.16 o
 -16   8   3    28728.61    29225.99    676.12 o
 -14   8   3       44.69     1247.22    412.34 o
 -12   8   3    35142.51    35258.89    715.72 o
 -10   8   3       41.55      100.14    384.37 o
  -8   8   3     7646.34     7199.13    670.04 o
  -6   8   3     1892.34     2253.54    286.67 o
  -4   8   3     4079.94     3945.05    313.14 o
  -2   8   3     5823.32     5600.17    339.24 o
   0   8   3    15036.20    14418.10    405.47 o
   2   8   3      918.74      952.61    291.26 o
   4   8   3     2267.17     1904.39    310.69 o
   6   8   3        5.97      541.62    289.61 o
   8   8   3        5.99      337.14    301.74 o
  10   8   3      383.19      918.71    310.46 o
  12   8   3      557.68      673.17    298.11 o
  14   8   3      616.30      493.96    346.07 o
  16   8   3      237.31      275.52    344.06 o
  18   8   3      211.28      317.54    362.41 o
  20   8   3     1379.15     1721.51    395.93 o
 -13   9   3     4077.08     4122.38    454.39 o
 -11   9   3      278.81      541.33    398.84 o
  -9   9   3     3701.36     4175.16    460.96 o
  -7   9   3        9.37       72.62    404.60 o
  -5   9   3       12.49     -263.53    384.85 o
  -3   9   3     1786.71     1200.52    396.06 o
  -1   9   3     2698.54     2672.53    423.85 o
   1   9   3     1806.29     2321.22    420.63 o
   3   9   3     6511.02     6575.48    472.00 o
   5   9   3      300.58      296.53    397.31 o
   7   9   3      817.49     1210.11    409.24 o
   9   9   3      567.61     1005.26    405.01 o
 -42   0   4     1293.93      761.06    664.21 o
 -40   0   4      788.10      843.87    665.64 o
 -38   0   4      412.71      828.32    604.21 o
 -36   0   4      388.98      550.77    318.15 o
 -34   0   4    31489.86    30504.53    786.79 o
 -32   0   4     1866.11     1640.44    521.13 o
 -30   0   4    20990.52    19390.23    733.52 o
 -28   0   4     2500.15     2346.94    166.61 o
 -26   0   4    88148.26    89201.55    525.16 o
 -24   0   4      108.41       90.56    105.90 o
 -22   0   4     2054.54     2864.24    118.62 o
 -20   0   4    28410.07    28119.78    449.14 o
 -18   0   4   329943.38   360027.88   2300.82 o
 -16   0   4   137021.58   141308.77   1887.05 o
 -14   0   4   540968.44   578510.56   2885.46 o
 -12   0   4    41147.32    40602.51    444.10 o
 -10   0   4       20.67      518.72     92.79 o
  -8   0   4    57576.48    49950.35   1061.27 o
  -6   0   4   157909.27   158213.02    571.98 o
  -4   0   4   855614.38   791732.63  16470.95 o
  -2   0   4   386325.16   367603.88   3916.60 o
   0   0   4    90259.19    90299.84   3389.00 o
   2   0   4    53818.62    57279.14    872.62 o
   4   0   4      282.07      972.95     82.28 o
   6   0   4    51035.51    54907.98   1351.66 o
   8   0   4  1031271.31  1099059.50   7876.29 o
  10   0   4   127517.31   148227.28   3260.77 o
  12   0   4   297442.94   263404.38   7728.52 o
  14   0   4    76450.24    84890.39   1832.35 o
  16   0   4    20233.03    21855.49   1202.73 o
  18   0   4    49213.47    48473.82   1402.97 o
  20   0   4    46863.27    46564.48    812.94 o
  22   0   4    58521.38    57004.08    918.91 o
  24   0   4     4840.60     5551.94    471.87 o
  26   0   4     5313.92     5220.48    558.63 o
  28   0   4    43932.51    44234.60   1402.18 o
  30   0   4     2506.30     2758.57    473.43 o
  32   0   4    14115.21    13532.85    633.78 o
  34   0   4      809.89     1372.82    497.62 o
  36   0   4     2220.23     2654.83    471.60 o
  38   0   4    10583.76    10640.25    917.54 o
 -41   1   4      885.71     1116.71    461.68 o
 -39   1   4    12320.03    12798.37    660.30 o
 -37   1   4     1679.41     1494.23    336.87 o
 -35   1   4     7312.43     6468.04    298.80 o
 -33   1   4     1985.99     2028.00    305.32 o
 -31   1   4     2672.93     2427.90    147.66 o
 -29   1   4     1961.47     2181.26    114.47 o
 -27   1   4     9082.07     8591.81    189.79 o
 -25   1   4    30106.00    30091.63    408.97 o
 -23   1   4      971.41      830.25     87.67 o
 -21   1   4   189039.78   184401.30   3807.08 o
 -19   1   4     4301.94     4699.49    146.08 o
 -17   1   4    11638.86    10277.63    148.46 o
 -15   1   4     1688.00     1771.83     67.31 o
 -13   1   4     5450.91     4375.69     79.32 o
 -11   1   4    47298.89    50543.70    403.59 o
  -9   1   4   403869.03   405906.75   5439.55 o
  -7   1   4     2725.18     3499.82     71.44 o
  -5   1   4    51656.45    46563.24    992.32 o
  -3   1   4      259.66      592.62     64.68 o
  -1   1   4    13275.87    11393.62    279.94 o
   1   1   4     4722.68     4441.76    126.92 o
   3   1   4   351852.19   351363.41   4466.96 o
   5   1   4    44137.81    43367.13    972.71 o
   7   1   4    98805.23    97760.05   1721.14 o
   9   1   4     2053.33     1622.98    111.29 o
  11   1   4    78962.16    84735.88    992.39 o
  13   1   4    19801.74    19142.54    422.11 o
  15   1   4    32534.39    34003.42    872.76 o
  17   1   4    28422.13    29137.50    576.60 o
  19   1   4     9599.44    10727.24    364.54 o
  21   1   4        1.92      205.05    163.06 o
  23   1   4     1047.92      911.84    157.00 o
  25   1   4        2.13      283.42    285.09 o
  27   1   4     1653.17     1565.27    314.27 o
  29   1   4     1392.87     1479.30    321.83 o
  31   1   4     7117.29     6578.30    464.87 o
  33   1   4    10292.37     9834.38    422.81 o
  35   1   4       37.38     -112.12    401.48 o
  37   1   4     3213.20     3581.27    419.63 o
 -40   2   4    17203.26    17240.04    678.13 o
 -38   2   4      562.24      326.36    368.54 o
 -36   2   4    24611.48    23924.38    813.41 o
 -34   2   4     7287.49     7134.70    421.49 o
 -32   2   4      730.97      761.46    323.27 o
 -30   2   4     1278.42     1233.28    196.54 o
 -28   2   4    38753.45    38952.80    655.00 o
 -26   2   4     1277.67     1478.61    162.28 o
 -24   2   4   113966.09   117888.05   1818.29 o
 -22   2   4     1547.80     1863.08    154.74 o
 -20   2   4    14335.19    15131.50    326.12 o
 -18   2   4       40.25      319.08    100.09 o
 -16   2   4    16284.87    16114.77    333.52 o
 -14   2   4    36798.63    37533.92    719.59 o
 -12   2   4   131297.52   130201.92   2525.61 o
 -10   2   4    13378.37    14280.72    214.25 o
  -8   2   4    20922.90    21504.37    509.52 o
  -6   2   4    89551.32    93616.37   2420.22 o
  -4   2   4    11616.66    12462.12    447.28 o
  -2   2   4     2793.05     3879.97    107.00 o
   0   2   4    26375.87    27502.16    334.60 o
   2   2   4     2053.65     2077.67     88.31 o
   4   2   4      191.12      234.38     85.41 o
   6   2   4   176907.67   182060.41   2030.99 o
   8   2   4      124.46     1529.46    119.19 o
  10   2   4    45771.82    47934.44    938.17 o
  12   2   4    35045.97    38281.23    453.36 o
  14   2   4    14791.03    13757.98    442.57 o
  16   2   4    14507.19    15307.56    477.64 o
  18   2   4    95029.88    99598.48   1100.13 o
  20   2   4     1516.99     1853.10    175.36 o
  22   2   4    37899.63    36956.35    766.86 o
  24   2   4     9272.00     8650.96    272.85 o
  26   2   4     1589.65     1781.14    300.94 o
  28   2   4    16308.00    15534.51    456.29 o
  30   2   4    23999.35    22747.20    532.13 o
  32   2   4     2749.97     3285.28    456.29 o
  34   2   4    16731.50    16994.59    626.67 o
  36   2   4        0.18      -80.03    393.89 o
 -39   3   4      374.60      311.12    361.11 o
 -37   3   4      984.66      857.43    372.74 o
 -35   3   4    14049.85    12838.29    567.18 o
 -33   3   4    11246.40    11180.70    403.59 o
 -31   3   4    42979.48    42016.77    676.99 o
 -29   3   4    21129.93    20962.53    467.24 o
 -27   3   4     3881.09     3673.20    198.03 o
 -25   3   4      384.07      502.71    173.56 o
 -23   3   4    38520.95    39495.56    824.65 o
 -21   3   4      177.46      436.46    142.47 o
 -19   3   4   153326.30   153090.72   1739.66 o
 -17   3   4    32312.78    33838.20    403.08 o
 -15   3   4     4408.23     3780.61    127.87 o
 -13   3   4     5274.16     5265.51    158.91 o
 -11   3   4       10.80      276.54     67.06 o
  -9   3   4   119744.82   120624.00   1233.44 o
  -7   3   4    76862.91    75424.74    804.48 o
  -5   3   4    24863.42    27266.77    353.98 o
  -3   3   4     3705.11     4032.32     84.68 o
  -1   3   4     3660.42     4081.83    104.61 o
   1   3   4   180471.13   186331.28   3432.35 o
   3   3   4    46773.92    48562.94   1030.34 o
   5   3   4    14666.12    14482.40    268.90 o
   7   3   4     4798.89     5141.70    121.93 o
   9   3   4      164.41      474.34    106.50 o
  11   3   4    66171.86    67798.60   1239.12 o
  13   3   4   196693.23   195929.33   1559.99 o
  15   3   4    31294.98    31258.10    434.22 o
  17   3   4    46409.18    46411.38    473.92 o
  19   3   4     2088.69     2409.09    113.65 o
  21   3   4     7948.20     8847.68    344.97 o
  23   3   4    65067.67    65192.79   1479.06 o
  25   3   4    12259.29    12469.57    398.59 o
  27   3   4    67513.50    65112.37    922.97 o
  29   3   4     9697.10     8184.28    504.74 o
  31   3   4     4282.06     4350.73    458.61 o
  33   3   4     1258.65     1335.79    437.26 o
  35   3   4     6174.66     5366.45    476.72 o
 -38   4   4      196.18      581.24    474.79 o
 -36   4   4     6907.07     6837.48    476.77 o
 -34   4   4     1349.80     1377.57    392.99 o
 -32   4   4      586.41      988.51    287.54 o
 -30   4   4      244.11      557.83    233.45 o
 -28   4   4    10830.14    11513.30    404.15 o
 -26   4   4     7782.80     8526.34    294.18 o
 -24   4   4    20914.91    21499.53    477.40 o
 -22   4   4      310.78      278.62    174.18 o
 -20   4   4     5485.62     5605.01    184.70 o
 -18   4   4     2475.90     2836.28    156.28 o
 -16   4   4      426.95     1352.61    143.33 o
 -14   4   4    17766.67    15846.47    405.61 o
 -12   4   4     4283.12     5073.43    122.33 o
 -10   4   4     5145.20     5309.85    125.61 o
  -8   4   4     8287.56     8434.01    197.77 o
  -6   4   4     4705.52     7278.43    140.64 o
  -4   4   4    28506.76    29364.87    301.82 o
  -2   4   4    32246.20    33233.71    806.55 o
   0   4   4    18557.58    19148.11    614.69 o
   2   4   4       34.38      169.60    109.87 o
   4   4   4     3129.57     3273.78    135.64 o
   6   4   4     4052.57     4815.31    116.43 o
   8   4   4    12549.90    11996.75    193.53 o
  10   4   4    27464.29    28190.37    382.17 o
  12   4   4     1495.77     1638.24    150.18 o
  14   4   4    15010.52    14919.76    239.77 o
  16   4   4     2981.67     2930.02    164.07 o
  18   4   4    21329.46    20413.36    277.60 o
  20   4   4       22.40      930.27    145.98 o
  22   4   4    34326.97    34997.75    500.46 o
  24   4   4    10563.42    10233.68    338.66 o
  26   4   4     7599.50     7545.58    419.13 o
  28   4   4     1028.61     1189.45    354.67 o
  30   4   4     7277.55     7410.64    501.37 o
  32   4   4     1217.96     1535.46    372.59 o
  34   4   4     2211.51     2075.82    349.41 o
 -35   5   4     1041.10     1075.50    480.31 o
 -33   5   4       18.71      217.11    485.54 o
 -31   5   4     1878.14     1694.87    323.31 o
 -29   5   4     7031.90     7119.84    319.12 o
 -27   5   4     3071.46     3221.51    263.37 o
 -25   5   4     4830.21     5238.60    299.27 o
 -23   5   4      145.97      492.43    199.63 o
 -21   5   4     5148.87     5367.27    262.86 o
 -19   5   4    42387.92    39960.98   1420.91 o
 -17   5   4     3816.25     3761.88    187.84 o
 -15   5   4      311.72      305.18     86.50 o
 -13   5   4      549.98      773.07    113.42 o
 -11   5   4     8340.08     8670.75    274.67 o
  -9   5   4    64736.20    62610.99    952.25 o
  -7   5   4     3117.41     3546.26    171.26 o
  -5   5   4     3997.70     3524.95    152.23 o
  -3   5   4     4954.67     5134.53    164.62 o
  -1   5   4      129.89      392.44    146.48 o
   1   5   4    46498.68    44872.32   1525.14 o
   3   5   4    30147.61    30107.73    575.27 o
   5   5   4     2291.41     3436.79    187.34 o
   7   5   4     8022.70     7519.04    180.01 o
   9   5   4     2765.14     2748.37    184.90 o
  11   5   4    11772.14    11296.64    298.21 o
  13   5   4     6485.15     6769.24    268.95 o
  15   5   4      998.73     2372.20    201.22 o
  17   5   4      422.70      625.70    188.91 o
  19   5   4     3274.07     3123.48    253.63 o
  21   5   4       16.23      169.00    222.10 o
  23   5   4     6832.81     6630.45    389.91 o
  25   5   4     2022.50     1791.73    349.46 o
  27   5   4      511.37      393.32    348.63 o
  29   5   4     3554.11     2943.68    392.45 o
  31   5   4     2490.00     2057.39    378.86 o
 -32   6   4        8.28     -284.64    819.34 o
 -30   6   4     1042.30     1035.75    469.05 o
 -28   6   4     7695.85     7302.89    378.93 o
 -26   6   4     5770.13     6069.42    353.84 o
 -24   6   4    24111.57    23141.29   1004.15 o
 -22   6   4      408.06      610.70    238.74 o
 -20   6   4        0.09      156.40    227.62 o
 -18   6   4    33578.46    31833.89    439.70 o
 -16   6   4     1706.57     2234.11    183.25 o
 -14   6   4    62946.61    62364.22    886.79 o
 -12   6   4     6483.73     5831.76    187.20 o
 -10   6   4     4485.64     4362.70    168.33 o
  -8   6   4     9736.50     8047.66    275.87 o
  -6   6   4      740.87      834.44    174.17 o
  -4   6   4    60684.01    56903.46    905.89 o
  -2   6   4    33115.74    33715.32   1060.21 o
   0   6   4    11570.99    10896.23    261.27 o
   2   6   4       12.97     -101.95    183.61 o
   4   6   4     4193.07     4310.14    264.91 o
   6   6   4    42694.11    40839.23    690.75 o
   8   6   4    62001.55    59437.21   1571.22 o
  10   6   4      554.86      869.48    270.69 o
  12   6   4    12152.49    11677.76    450.65 o
  14   6   4     1116.10     1461.17    329.41 o
  16   6   4     6421.28     6897.55    509.59 o
  18   6   4    33734.09    35163.05   2834.99 o
  20   6   4       13.72      466.90    328.25 o
  22   6   4     7570.10     8131.05    411.50 o
  24   6   4      599.96      285.83    324.99 o
  26   6   4        0.18      321.14    333.22 o
  28   6   4     5958.06     6314.62    440.95 o
 -27   7   4      306.79      520.80    377.55 o
 -25   7   4      652.51      607.23    319.42 o
 -23   7   4     3353.69     3390.96    375.56 o
 -21   7   4      196.97      472.96    318.60 o
 -19   7   4     2395.53     2375.36    371.92 o
 -17   7   4      305.71     1000.05    274.04 o
 -15   7   4     3220.51     3466.48    400.59 o
 -13   7   4     1399.41     1544.48    230.68 o
 -11   7   4     4047.26     4525.80    290.32 o
  -9   7   4     8146.81     8332.20    309.52 o
  -7   7   4      265.70      576.50    238.54 o
  -5   7   4     2933.84     3239.91    269.10 o
  -3   7   4      879.88      844.93    248.69 o
  -1   7   4     4213.25     4125.67    282.39 o
   1   7   4     4829.22     4935.65    291.95 o
   3   7   4      164.85      783.76    254.33 o
   5   7   4     8356.77     8338.75    336.40 o
   7   7   4     1816.68     1676.72    285.81 o
   9   7   4     6553.22     7532.23    342.58 o
  11   7   4      131.57      942.38    324.57 o
  13   7   4     2976.90     3186.94    362.25 o
  15   7   4      726.97     1317.75    360.43 o
  17   7   4      498.17     1080.69    374.35 o
  19   7   4     1303.13      901.52    349.56 o
  21   7   4      170.74      337.96    353.11 o
  23   7   4      940.95     1024.58    354.98 o
 -22   8   4       71.09     -108.05    396.77 o
 -20   8   4     3390.04     3154.56    429.00 o
 -18   8   4      188.80     -162.48    396.18 o
 -16   8   4    11672.44    10812.31    599.92 o
 -14   8   4     5934.37     6021.78    462.84 o
 -12   8   4      100.26      252.82    396.27 o
 -10   8   4      661.67      307.94    385.73 o
  -8   8   4     1846.43     1437.51    373.00 o
  -6   8   4      666.38      233.40    381.92 o
  -4   8   4     8774.97     8473.69    467.20 o
  -2   8   4     6646.20     6685.76    460.59 o
   0   8   4     1421.19      923.19    276.57 o
   2   8   4     3294.16     2766.65    317.45 o
   4   8   4      179.81      171.76    296.22 o
   6   8   4     1222.96     1836.97    322.93 o
   8   8   4     5840.38     7436.88    367.17 o
  10   8   4     1131.84     2280.41    318.52 o
  12   8   4     8595.39     7875.59    418.99 o
  14   8   4      907.75      895.31    357.77 o
  16   8   4      220.80      361.38    354.29 o
  18   8   4      322.70      435.50    329.73 o
 -11   9   4       42.37      500.05    395.25 o
  -9   9   4    13652.50    14134.11    568.41 o
  -7   9   4     1644.66     1816.55    414.19 o
  -5   9   4     6678.12     7023.55    475.32 o
  -3   9   4     1260.32     1435.70    417.55 o
  -1   9   4     5169.11     5275.91    468.05 o
   1   9   4     5581.14     6164.75    631.41 o
   3   9   4    12984.64    13060.87    553.91 o
   5   9   4      117.85      582.63    473.27 o
   7   9   4     7748.77     8221.22    497.46 o
   9   9   4      367.60      829.32    413.61 o
 -41   1   5     5415.39     5992.67    578.97 o
 -39   1   5      162.64      877.73    383.57 o
 -37   1   5     2182.68     1988.49    263.87 o
 -35   1   5      721.38      630.61    289.98 o
 -33   1   5    17473.66    17260.86    447.05 o
 -31   1   5    30330.02    30593.50    455.07 o
 -29   1   5     8023.07     7932.67    166.87 o
 -27   1   5     3087.54     2995.61    122.78 o
 -25   1   5      261.26      451.19    125.08 o
 -23   1   5    31303.06    31008.20    684.48 o
 -21   1   5   110959.99   106578.95   1770.83 o
 -19   1   5     9556.18    10068.90    200.19 o
 -17   1   5     4176.58     4333.01    123.94 o
 -15   1   5     2894.14     4135.60     94.35 o
 -13   1   5    15325.55    15718.48    134.07 o
 -11   1   5   395167.28   398640.78   2938.89 o
  -9   1   5     8080.78     8083.62    195.65 o
  -7   1   5    72030.32    67830.86   1060.52 o
  -5   1   5     6780.90     7482.90    184.75 o
  -3   1   5    16875.90    19874.66    596.48 o
  -1   1   5   263454.09   268914.72   4458.52 o
   1   1   5   143532.23   137535.47   2140.41 o
   3   1   5    99733.37    98695.77   3072.90 o
   5   1   5    43253.22    43621.76    889.14 o
   7   1   5      783.79     1728.80     94.96 o
   9   1   5     3463.16     3433.64    145.59 o
  11   1   5   112943.06   110897.43   1854.10 o
  13   1   5      175.46     1189.94    181.14 o
  15   1   5   119625.20   120901.26   1541.94 o
  17   1   5     4672.41     4824.07    172.77 o
  19   1   5      195.35     1036.01    168.48 o
  21   1   5     4449.93     4540.42    280.07 o
  23   1   5       20.21      100.00    142.73 o
  25   1   5     9999.62    10215.96    400.00 o
  27   1   5    20248.60    20419.19    495.25 o
  29   1   5       54.66      190.03    318.78 o
  31   1   5     2280.46     2865.00    365.74 o
  33   1   5     1085.98     1336.88    349.69 o
  35   1   5     2410.65     2821.46    415.04 o
  37   1   5     7331.60     7030.74    489.12 o
 -40   2   5      297.10      458.41    463.45 o
 -38   2   5     8872.14     8288.67    603.16 o
 -36   2   5    22832.06    23489.60    747.65 o
 -34   2   5      160.92      218.63    337.98 o
 -32   2   5     3396.75     3259.30    307.72 o
 -30   2   5     4835.78     4983.91    319.80 o
 -28   2   5     3225.77     3091.70    152.12 o
 -26   2   5    42528.65    41772.50    821.06 o
 -24   2   5    12051.01    12417.42    466.08 o
 -22   2   5    12096.97    11641.17    200.31 o
 -20   2   5     5110.22     5102.36    167.78 o
 -18   2   5    40362.91    42276.44    851.74 o
 -16   2   5   136459.78   133887.55   1729.43 o
 -14   2   5    19175.93    20246.09    197.11 o
 -12   2   5    12739.88    11477.50    198.92 o
 -10   2   5     5877.22     5438.17    108.63 o
  -8   2   5     7204.94     7975.06    148.09 o
  -6   2   5   224817.80   206094.28   3404.56 o
  -4   2   5    28629.11    26094.87    802.34 o
  -2   2   5   129443.16   123223.82   3048.09 o
   0   2   5     5294.24     5801.60     98.55 o
   2   2   5     7862.79     8675.24    132.06 o
   4   2   5    54692.10    51999.87   1265.23 o
   6   2   5   250005.69   246677.72   4491.73 o
   8   2   5    69569.09    70615.59   1912.46 o
  10   2   5   167985.53   180844.03   2865.89 o
  12   2   5    12662.06    13561.49    315.57 o
  14   2   5     1273.34     1947.47    134.00 o
  16   2   5    48483.74    49008.54    862.71 o
  18   2   5    48232.54    51361.74   1550.69 o
  20   2   5    81270.77    76804.79   1830.72 o
  22   2   5    15493.95    14734.92    314.89 o
  24   2   5        3.97      276.57    277.43 o
  26   2   5     1990.56     2122.33    330.97 o
  28   2   5     5059.44     4665.93    368.86 o
  30   2   5      785.16     1172.07    344.43 o
  32   2   5    19525.19    18242.59    623.79 o
  34   2   5       45.80      229.01    408.44 o
  36   2   5      215.60      317.69    387.73 o
 -39   3   5     3501.46     3047.16    401.48 o
 -37   3   5     1628.18      903.03    377.48 o
 -35   3   5      234.32      269.98    303.15 o
 -33   3   5    12521.14    11594.00    422.50 o
 -31   3   5       24.84      116.61    281.99 o
 -29   3   5     1614.30     1720.15    213.16 o
 -27   3   5     5587.94     5931.96    249.82 o
 -25   3   5       96.48      343.74    165.36 o
 -23   3   5     8519.08     9071.41    221.15 o
 -21   3   5    12892.83    12848.39    270.06 o
 -19   3   5      499.77      902.89    125.39 o
 -17   3   5     5285.16     4921.42    141.86 o
 -15   3   5     3459.29     3246.55    114.35 o
 -13   3   5      621.40      847.19     71.22 o
 -11   3   5     9238.52     8900.95    195.50 o
  -9   3   5    79726.45    77399.83   1432.96 o
  -7   3   5     5161.42     5741.53    175.36 o
  -5   3   5    95739.43    93957.26   2049.97 o
  -3   3   5     6831.31     6667.20    256.72 o
  -1   3   5      220.46      131.12     75.60 o
   1   3   5     9601.17    11533.70    205.12 o
   3   3   5    49704.38    49798.54   1063.06 o
   5   3   5    19937.88    19895.81    408.67 o
   7   3   5    25320.01    24685.92    527.93 o
   9   3   5      789.95      733.06    110.68 o
  11   3   5     4950.65     5424.14    147.93 o
  13   3   5     4935.43     6029.21    212.36 o
  15   3   5    11180.53    11622.98    196.67 o
  17   3   5      298.45      296.42    106.77 o
  19   3   5    18527.75    17902.38    270.04 o
  21   3   5     9460.03     9519.57    392.85 o
  23   3   5    13075.66    13233.51    309.43 o
  25   3   5     9858.87     8726.70    387.88 o
  27   3   5     6745.55     6990.88    390.14 o
  29   3   5        8.41      337.97    416.33 o
  31   3   5     2683.59     2433.90    457.54 o
  33   3   5      630.44      607.58    431.11 o
  35   3   5     4530.30     4113.04    468.83 o
 -38   4   5    12500.07    13161.15    687.54 o
 -36   4   5       63.25      -34.75    387.49 o
 -34   4   5       49.39      193.47    294.70 o
 -32   4   5    16656.77    17651.26    552.81 o
 -30   4   5     5024.63     6211.25    351.26 o
 -28   4   5    71928.69    72649.23   1643.78 o
 -26   4   5    50950.27    52745.98    647.50 o
 -24   4   5    14587.12    14682.94    285.43 o
 -22   4   5      351.84       86.81    146.45 o
 -20   4   5    15825.31    16345.39    282.46 o
 -18   4   5     9335.59     9553.93    244.51 o
 -16   4   5   165617.23   160089.98   4609.42 o
 -14   4   5    46647.23    44201.06    704.38 o
 -12   4   5    65530.00    62087.73   1515.52 o
 -10   4   5    18013.97    17806.86    359.88 o
  -8   4   5    11888.41    11913.51    297.34 o
  -6   4   5    12938.57    12846.63    523.14 o
  -4   4   5   368298.97   372809.00   5676.59 o
  -2   4   5     7037.21     9072.14    564.20 o
   0   4   5   227061.45   221967.50   2928.56 o
   2   4   5    11622.39    11626.65    297.63 o
   4   4   5    12341.10    11356.64    303.33 o
   6   4   5    21340.73    21042.78    246.39 o
   8   4   5     3049.18     3398.15    148.48 o
  10   4   5    22940.34    21746.60    557.25 o
  12   4   5    16774.71    16375.09    238.32 o
  14   4   5    20762.72    20793.46    422.57 o
  16   4   5    30546.15    30246.88    425.38 o
  18   4   5    13728.65    13058.56    284.50 o
  20   4   5    16323.20    16612.15    695.14 o
  22   4   5      486.60      499.59    275.00 o
  24   4   5     3698.36     4142.58    411.96 o
  26   4   5    14721.25    14456.90    566.54 o
  28   4   5      615.57      583.70    416.74 o
  30   4   5    31443.83    31258.64    884.18 o
  32   4   5     2238.17     2374.69    387.61 o
 -35   5   5       17.31      522.96    469.82 o
 -33   5   5    32164.56    30255.94   1148.62 o
 -31   5   5      663.14     1111.53    316.89 o
 -29   5   5     9386.96    10153.95    341.33 o
 -27   5   5      974.82      863.06    240.05 o
 -25   5   5    15448.35    16127.46    324.13 o
 -23   5   5    12967.89    13827.38    495.90 o
 -21   5   5    64186.83    65543.60   1311.66 o
 -19   5   5     4393.59     4857.67    266.08 o
 -17   5   5    32430.77    32612.36    830.29 o
 -15   5   5     5391.47     4977.40    147.69 o
 -13   5   5    21878.16    21410.94    470.39 o
 -11   5   5    57746.36    54079.56    980.89 o
  -9   5   5    63277.54    58120.50   1433.95 o
  -7   5   5    15544.15    15342.86    196.68 o
  -5   5   5    34831.69    33318.73    371.70 o
  -3   5   5     4192.45     4309.45    185.66 o
  -1   5   5       72.50      216.93    130.66 o
   1   5   5    40167.10    39179.76    877.73 o
   3   5   5     9086.86     9549.43    278.03 o
   5   5   5     5730.63     6156.67    206.21 o
   7   5   5     2582.80     2554.74    123.12 o
   9   5   5     4274.31     4314.27    269.20 o
  11   5   5    15612.94    15727.10    367.12 o
  13   5   5     3650.89     4357.45    255.28 o
  15   5   5     3415.67     3380.33    245.70 o
  17   5   5     2119.09     2183.33    244.80 o
  19   5   5     4364.98     4145.40    271.34 o
  21   5   5    21611.13    22131.09    503.71 o
  23   5   5        3.37      408.72    337.73 o
  25   5   5    30544.31    29588.72    626.26 o
  27   5   5        1.43      198.09    360.51 o
  29   5   5     1737.54     1709.34    391.97 o
  31   5   5     8597.90     8447.73    477.11 o
 -32   6   5     1555.71     1968.17    533.33 o
 -30   6   5     9266.51     9148.90    642.98 o
 -28   6   5     3617.45     3927.81    413.58 o
 -26   6   5        0.22      113.45    311.61 o
 -24   6   5     7375.40     7183.72    314.92 o
 -22   6   5      264.90      303.77    229.75 o
 -20   6   5    12373.13    12719.71    338.36 o
 -18   6   5    17782.95    17515.61    362.76 o
 -16   6   5    15162.87    14499.06    278.88 o
 -14   6   5     1496.94     2322.21    193.28 o
 -12   6   5     8751.07     8742.78    199.18 o
 -10   6   5     1072.46      968.14    185.63 o
  -8   6   5    17169.36    16541.96    698.76 o
  -6   6   5    13584.35    12562.12    221.47 o
  -4   6   5     4464.85     5463.75    227.72 o
  -2   6   5     7385.08     7926.43    342.83 o
   0   6   5     4467.41     4300.36    203.06 o
   2   6   5     4806.79     4836.43    234.84 o
   4   6   5    13412.24    13874.23    338.90 o
   6   6   5     8287.25     8893.21    568.01 o
   8   6   5     1429.31     3014.11    316.86 o
  10   6   5     3357.60     3432.96    272.58 o
  12   6   5       37.21       28.59    231.62 o
  14   6   5      274.40      226.30    232.35 o
  16   6   5     5936.45     5739.12    373.93 o
  18   6   5     5119.77     6007.22    299.99 o
  20   6   5     2183.46     2395.85    349.40 o
  22   6   5    19492.52    20015.65    530.71 o
  24   6   5       73.95      246.88    331.00 o
  26   6   5     3432.61     3077.58    382.78 o
  28   6   5       15.43       10.04    360.24 o
 -27   7   5        1.45     -138.33    329.82 o
 -25   7   5     2448.59     2186.05    341.96 o
 -23   7   5     3394.02     2364.82    342.18 o
 -21   7   5     1041.06      830.92    321.36 o
 -19   7   5     3392.19     2991.14    332.06 o
 -17   7   5     2292.21     2471.47    326.97 o
 -15   7   5       35.55       21.11    317.07 o
 -13   7   5    16624.40    16313.22    563.59 o
 -11   7   5    28526.38    26263.68   1363.98 o
  -9   7   5       73.70      103.39    205.06 o
  -7   7   5     4744.58     3977.28    230.38 o
  -5   7   5      597.29      684.28    228.79 o
  -3   7   5      202.99      302.52    235.63 o
  -1   7   5    53975.09    56049.47    837.52 o
   1   7   5    14483.80    14535.19    531.98 o
   3   7   5    22029.72    22548.81   1080.04 o
   5   7   5    20278.74    22146.70   1079.28 o
   7   7   5     9280.23     9251.02    405.27 o
   9   7   5     1318.69     1813.68    310.70 o
  11   7   5    40760.63    40335.56    600.22 o
  13   7   5      184.22      506.14    329.69 o
  15   7   5    34105.36    34631.56    793.18 o
  17   7   5     6231.63     6297.39    412.59 o
  19   7   5     4626.80     4338.98    384.42 o
  21   7   5     1052.21      710.83    351.64 o
  23   7   5     1638.00     1425.99    364.84 o
 -22   8   5       53.89     -167.57    400.44 o
 -20   8   5      887.34      220.80    400.57 o
 -18   8   5     2002.16     2127.68    407.51 o
 -16   8   5       24.01     -398.06    398.06 o
 -14   8   5       25.73      476.21    402.16 o
 -12   8   5       36.68      263.16    377.71 o
 -10   8   5      797.70      764.57    389.04 o
  -8   8   5       17.22     -231.60    313.66 o
  -6   8   5    10951.38    10916.10    758.62 o
  -4   8   5      197.67      583.05    341.22 o
  -2   8   5    14201.34    14843.47    548.10 o
   0   8   5      398.21      605.22    410.09 o
   2   8   5    18075.49    17607.53    640.68 o
   4   8   5     6576.66     6883.24    481.59 o
   6   8   5    34913.96    35619.09    571.09 o
   8   8   5    10354.94    10376.25    377.62 o
  10   8   5    16379.48    16899.34    467.83 o
  12   8   5     5655.86     6068.83    387.15 o
  14   8   5     2340.99     2873.99    359.21 o
  16   8   5    10901.02    13053.73    476.26 o
 -11   9   5       74.56      229.35    404.53 o
  -9   9   5     2928.97     2834.54    437.33 o
  -7   9   5       63.37      142.22    399.21 o
  -5   9   5     1713.45     1215.52    409.34 o
  -3   9   5     1050.64     1095.90    353.73 o
  -1   9   5      401.92      220.55    359.66 o
   1   9   5      299.51      678.51    357.09 o
   3   9   5     4312.95     4988.27    420.66 o
   5   9   5        0.03      239.57    363.46 o
   7   9   5     3829.61     4245.85    404.09 o
 -42   0   6     2280.42     3303.86    723.02 o
 -40   0   6    53117.05    52916.28    815.72 o
 -38   0   6    14928.76    15275.18    517.66 o
 -36   0   6     5963.13     6567.18    430.23 o
 -34   0   6     4714.70     4588.81    504.04 o
 -32   0   6     1490.36     2512.00    653.30 o
 -30   0   6    18228.87    17985.49    703.65 o
 -28   0   6   172690.00   177782.19   2407.74 o
 -26   0   6     5555.65     5722.92    469.70 o
 -24   0   6    86505.91    85975.78   2306.00 o
 -22   0   6    25466.12    22452.56   2676.36 o
 -20   0   6      299.13      539.54    191.75 o
 -18   0   6    15828.52    13508.85    379.64 o
 -16   0   6   122695.04   123962.17   1573.65 o
 -14   0   6     1407.37     1820.65    172.17 o
 -12   0   6   234174.89   243527.53   3351.11 o
 -10   0   6    16505.47    16841.59    609.88 o
  -8   0   6    24816.10    24130.32    492.45 o
  -6   0   6     3041.15     2479.15    109.15 o
  -4   0   6   170760.39   181027.61   4780.71 o
  -2   0   6    56990.05    55260.79   2089.05 o
   0   0   6     8505.11     9786.91    299.74 o
   2   0   6    16916.90    14530.79    354.66 o
   4   0   6   162422.09   153155.52   1750.21 o
   6   0   6   365184.88   362048.09   4909.90 o
   8   0   6    96058.09    94388.14   1016.56 o
  10   0   6   180849.36   197830.48   2923.40 o
  12   0   6    47943.58    53440.52   1169.99 o
  14   0   6   150622.53   148669.95   2240.95 o
  16   0   6     1648.68     2048.86    371.14 o
  18   0   6   286311.69   294864.56  13097.39 o
  20   0   6     9576.08    11135.50   1291.95 o
  22   0   6    48725.50    50802.41    986.08 o
  24   0   6    10671.34    10432.00    585.21 o
  26   0   6    25336.41    24369.27   1033.40 o
  28   0   6     9193.05     8152.88    571.77 o
  30   0   6    66541.68    66400.26   1940.12 o
  32   0   6       18.88      145.45    470.96 o
  34   0   6     6288.21     6064.62    549.77 o
  36   0   6     2767.64     3167.46    521.71 o
 -41   1   6     2468.38     3853.27    509.80 o
 -39   1   6     1985.29     1474.14    289.30 o
 -37   1   6     3850.66     4536.96    345.96 o
 -35   1   6     6222.49     6505.08    368.14 o
 -33   1   6    18419.85    18984.52    473.55 o
 -31   1   6     9086.06     8666.64    337.00 o
 -29   1   6    12784.25    13257.88    339.03 o
 -27   1   6     4570.78     4548.47    216.76 o
 -25   1   6    12096.49    12132.62    280.51 o
 -23   1   6     9495.08     9199.99    560.87 o
 -21   1   6    42989.64    43630.63    996.78 o
 -19   1   6     8023.53     7267.13    163.96 o
 -17   1   6    50619.57    48383.31    772.24 o
 -15   1   6     2721.76     2757.78    110.80 o
 -13   1   6     1495.53     1958.25     69.97 o
 -11   1   6    27598.81    29004.85    244.03 o
  -9   1   6    60150.09    63027.43   1429.11 o
  -7   1   6    15473.41    15454.85    172.65 o
  -5   1   6    58737.84    60173.90   1072.78 o
  -3   1   6    23520.46    21346.37    539.52 o
  -1   1   6    45603.43    47989.32    976.60 o
   1   1   6    61217.03    58294.25   1478.39 o
   3   1   6     3452.11     3561.68     86.57 o
   5   1   6     3754.86     3574.98     88.72 o
   7   1   6    86743.31    88303.23   1124.70 o
   9   1   6    65595.77    61591.41    905.47 o
  11   1   6    27305.84    26369.84    405.43 o
  13   1   6   166708.50   163771.55   2641.15 o
  15   1   6    28337.66    28722.20    694.61 o
  17   1   6       85.80      218.39    154.79 o
  19   1   6    42656.16    42366.58    399.02 o
  21   1   6      535.95     1016.87    150.71 o
  23   1   6    35246.08    33134.11    706.71 o
  25   1   6    57426.08    56042.03    992.76 o
  27   1   6    21907.61    21687.55    518.75 o
  29   1   6     3649.01     2872.85    362.70 o
  31   1   6      350.84      652.72    342.00 o
  33   1   6      132.36      -18.26    324.60 o
  35   1   6     5906.66     5964.52    473.89 o
 -40   2   6      502.72      148.06    464.40 o
 -38   2   6     1294.84      807.30    362.29 o
 -36   2   6     4806.94     4578.80    349.87 o
 -34   2   6     1377.32     1297.21    308.00 o
 -32   2   6     8502.84     8350.96    480.81 o
 -30   2   6    18701.95    19337.98    668.33 o
 -28   2   6      368.73      281.68    282.11 o
 -26   2   6     9575.04     8633.28    318.91 o
 -24   2   6     1119.92     1145.13    115.09 o
 -22   2   6     1062.67     1321.02    118.67 o
 -20   2   6     6475.67     6037.59    134.37 o
 -18   2   6   125863.08   123301.47   2711.54 o
 -16   2   6    10238.82    10218.38    190.51 o
 -14   2   6    77525.33    77392.66   1523.73 o
 -12   2   6    23938.16    24854.49    295.68 o
 -10   2   6     9409.30     9677.59    178.63 o
  -8   2   6   116479.55   110729.30   2079.24 o
  -6   2   6   155143.42   149168.81   3030.18 o
  -4   2   6    76943.27    77656.34   2082.56 o
  -2   2   6    44566.37    41757.81    881.45 o
   0   2   6     4060.08     3722.52     96.16 o
   2   2   6     7762.23     9165.15    139.95 o
   4   2   6    51348.94    47174.53   1041.37 o
   6   2   6    22766.02    21883.34    495.42 o
   8   2   6    79999.73    80380.39   2354.89 o
  10   2   6   115188.54   116193.51   1052.43 o
  12   2   6      381.88      583.78     62.09 o
  14   2   6      495.47      735.83    148.80 o
  16   2   6     1157.64     1705.89    197.52 o
  18   2   6     4066.42     4395.41    285.67 o
  20   2   6    48907.60    50595.15    664.27 o
  22   2   6     6547.53     7041.30    359.90 o
  24   2   6     1047.87     1107.09    303.37 o
  26   2   6      210.18      489.55    320.32 o
  28   2   6    15536.51    15497.45    486.98 o
  30   2   6      124.53      302.36    360.28 o
  32   2   6        4.64      203.97    409.21 o
  34   2   6     2941.28     2750.44    424.22 o
 -39   3   6       48.56      101.13    356.63 o
 -37   3   6     1567.48     1306.87    313.66 o
 -35   3   6    21862.93    20609.47    648.71 o
 -33   3   6     8367.69     8729.09    400.27 o
 -31   3   6     1775.47     2222.10    300.93 o
 -29   3   6     2247.91     2243.02    216.25 o
 -27   3   6      275.86      323.17    192.47 o
 -25   3   6    54993.36    55456.55    799.59 o
 -23   3   6    92801.47    90176.45   1724.03 o
 -21   3   6    11862.33    11456.26    199.85 o
 -19   3   6    29287.09    26988.64    908.07 o
 -17   3   6     4996.35     5336.23    137.58 o
 -15   3   6    15777.83    15676.29    311.12 o
 -13   3   6   243524.48   238698.36   3518.05 o
 -11   3   6    10650.99    10266.34    303.77 o
  -9   3   6   361468.34   358271.31   6716.93 o
  -7   3   6    25324.90    23009.35    814.52 o
  -5   3   6    10183.70     8008.70    255.72 o
  -3   3   6    49288.18    49595.63   1267.57 o
  -1   3   6   157361.92   148145.05   3733.77 o
   1   3   6    37906.63    38034.88    685.69 o
   3   3   6   340424.13   347593.53   6752.81 o
   5   3   6      576.40     1196.40    124.78 o
   7   3   6     7545.67     8320.77    210.39 o
   9   3   6    21021.47    20008.15    385.98 o
  11   3   6     5345.01     5903.51    164.90 o
  13   3   6    66688.32    65199.96   1267.54 o
  15   3   6    24543.66    25192.22    324.82 o
  17   3   6     1875.90     1646.10    105.17 o
  19   3   6       88.23      157.14    262.06 o
  21   3   6      715.89      796.86    126.00 o
  23   3   6     4089.08     3702.94    329.70 o
  25   3   6     6437.57     6275.25    371.02 o
  27   3   6     1089.84      589.37    324.47 o
  29   3   6     2067.54     1992.48    452.49 o
  31   3   6      517.54      377.79    429.87 o
  33   3   6     5575.44     5759.08    472.80 o
 -38   4   6       57.42      -91.97    331.52 o
 -36   4   6      173.22      281.49    298.15 o
 -34   4   6      596.68      453.62    309.00 o
 -32   4   6     2486.92     2439.78    338.12 o
 -30   4   6    13835.23    14281.56    430.91 o
 -28   4   6      806.81     1111.21    244.64 o
 -26   4   6     1770.66     2871.14    239.06 o
 -24   4   6        1.28      204.59    187.98 o
 -22   4   6     3645.87     3801.85    177.13 o
 -20   4   6      329.25      308.56    139.18 o
 -18   4   6    51916.27    50749.50   1073.46 o
 -16   4   6     1629.46     3330.98    206.47 o
 -14   4   6     8454.57     9294.06    161.85 o
 -12   4   6     5310.89     5099.42    219.42 o
 -10   4   6    12453.71    11501.70    382.98 o
  -8   4   6    18554.17    17179.28    497.97 o
  -6   4   6   164180.06   167339.17   5147.01 o
  -4   4   6    45939.44    42086.74    451.38 o
  -2   4   6    49920.12    49354.95    359.42 o
   0   4   6     8689.85     7942.88    163.51 o
   2   4   6      781.65      690.16    157.60 o
   4   4   6    41422.00    41058.59    681.10 o
   6   4   6     4007.83     5094.05    200.45 o
   8   4   6    61807.24    58741.05    879.84 o
  10   4   6     2586.64     2878.18    185.92 o
  12   4   6        8.35       41.61    169.94 o
  14   4   6      803.56      622.98    175.47 o
  16   4   6      549.87     2129.70    204.40 o
  18   4   6     8539.59     8712.82    435.70 o
  20   4   6     6800.28     6770.53    340.41 o
  22   4   6     1233.91     1069.55    297.05 o
  24   4   6        1.30       95.86    285.95 o
  26   4   6     1677.81     1199.31    397.12 o
  28   4   6     1701.00     1829.47    426.25 o
  30   4   6      551.23      574.42    414.98 o
  32   4   6     1270.51     1495.46    432.72 o
 -35   5   6     3821.00     3610.03    534.72 o
 -33   5   6     9760.15    10401.34    543.73 o
 -31   5   6     3286.51     3848.13    351.05 o
 -29   5   6     4623.42     4704.10    350.53 o
 -27   5   6        3.79      -29.04    240.07 o
 -25   5   6      393.20      298.68    206.71 o
 -23   5   6     4349.05     4412.23    233.37 o
 -21   5   6     9263.30     9137.30    302.10 o
 -19   5   6    11794.23    11888.99    376.95 o
 -17   5   6     1537.59     1317.43    110.24 o
 -15   5   6     8605.71     8732.01    136.52 o
 -13   5   6    12754.97    12038.66    176.83 o
 -11   5   6      667.41     1083.13    140.09 o
  -9   5   6     5189.66     4911.28    121.42 o
  -7   5   6     6076.59     5715.95    219.37 o
  -5   5   6     2167.02     2188.05    117.33 o
  -3   5   6    27555.85    27190.33    792.24 o
  -1   5   6      794.23     1505.44    180.06 o
   1   5   6     1423.64     1293.76    141.91 o
   3   5   6     5053.84     5241.39    198.80 o
   5   5   6    10029.87    10407.60    237.34 o
   7   5   6     5057.18     5059.70    249.21 o
   9   5   6     6786.73     6975.98    287.22 o
  11   5   6     5258.58     6300.51    271.92 o
  13   5   6    26767.38    28017.72    422.25 o
  15   5   6     4557.34     4745.36    276.69 o
  17   5   6      154.32      236.00    242.26 o
  19   5   6       63.62       34.46    249.36 o
  21   5   6       28.28      245.79    251.65 o
  23   5   6     9988.50    10511.36    463.62 o
  25   5   6     3481.84     3955.31    403.14 o
  27   5   6       44.14     -100.49    366.24 o
  29   5   6      485.28      299.15    367.85 o
 -32   6   6      498.24       93.87    510.18 o
 -30   6   6     3645.36     4192.90    581.37 o
 -28   6   6    21805.50    23414.28   2124.90 o
 -26   6   6       18.28      300.99    306.50 o
 -24   6   6    10920.63    10641.46    404.08 o
 -22   6   6       42.67     -110.67    285.81 o
 -20   6   6      828.72     1115.75    238.24 o
 -18   6   6    39275.36    40372.46    557.02 o
 -16   6   6      723.45     1130.40    174.18 o
 -14   6   6    39051.07    39597.04    376.94 o
 -12   6   6      741.70      813.17    139.04 o
 -10   6   6     1411.40     1433.79    166.16 o
  -8   6   6    45761.42    43458.88    473.54 o
  -6   6   6     5245.88     5011.63    298.99 o
  -4   6   6    65195.41    61156.39   1472.77 o
  -2   6   6    17556.38    18388.46    284.99 o
   0   6   6     3095.05     2860.54    185.25 o
   2   6   6     1061.78     1151.65    179.04 o
   4   6   6    10579.78    11166.66    537.10 o
   6   6   6     8639.56     8122.25    319.37 o
   8   6   6    22646.22    22910.03    494.66 o
  10   6   6     3170.64     3526.56    265.30 o
  12   6   6     5283.34     5072.04    293.11 o
  14   6   6     1068.11     1483.29    291.99 o
  16   6   6     2692.94     3051.40    273.69 o
  18   6   6    18334.76    18929.06    577.04 o
  20   6   6     7190.14     8353.47    469.58 o
  22   6   6     7037.07     7559.59    424.44 o
  24   6   6       15.21      125.75    353.04 o
  26   6   6     3890.58     3724.42    400.15 o
 -27   7   6     1690.71     1717.18    476.44 o
 -25   7   6       25.15      283.56    326.58 o
 -23   7   6     3999.65     3997.59    366.27 o
 -21   7   6     3501.17     3778.76    352.80 o
 -19   7   6     4000.22     4550.17    361.04 o
 -17   7   6     8362.20     7982.62    429.29 o
 -15   7   6     2598.44     2756.91    334.57 o
 -13   7   6     6196.39     6752.98    306.53 o
 -11   7   6      495.23     1219.35    272.68 o
  -9   7   6     3494.78     3598.83    321.64 o
  -7   7   6      209.66      301.37    298.64 o
  -5   7   6     6377.02     5726.24    348.39 o
  -3   7   6       89.02      277.84    204.16 o
  -1   7   6     9008.66     9659.67    297.90 o
   1   7   6      128.65     1604.65    247.45 o
   3   7   6      988.51     1220.97    253.88 o
   5   7   6        7.16      561.35    253.22 o
   7   7   6      890.62      805.14    271.17 o
   9   7   6       31.00      170.71    278.75 o
  11   7   6     1283.59     2055.98    322.96 o
  13   7   6      958.46     1442.03    334.77 o
  15   7   6      281.14      462.37    345.59 o
  17   7   6      232.43      387.77    344.14 o
  19   7   6      563.62      505.81    347.26 o
  21   7   6      303.82      487.68    363.34 o
 -22   8   6      930.80      579.93    393.69 o
 -20   8   6        4.43       49.25    406.11 o
 -18   8   6     1255.07     1107.12    398.72 o
 -16   8   6     7481.06     6182.90    473.81 o
 -14   8   6      197.99      254.77    399.29 o
 -12   8   6     9335.48     8889.47    500.94 o
 -10   8   6     4017.22     3809.25    423.81 o
  -8   8   6      474.08      313.33    327.24 o
  -6   8   6       87.29      506.86    331.84 o
  -4   8   6        2.89      331.48    339.18 o
  -2   8   6     2228.77     2469.64    365.11 o
   0   8   6     1286.14     1369.88    362.08 o
   2   8   6     8615.65     8892.76    477.05 o
   4   8   6     1115.72     1835.73    372.19 o
   6   8   6     6304.40     6887.63    484.62 o
   8   8   6      972.33      908.31    414.56 o
  10   8   6      650.82     1153.71    421.63 o
  12   8   6     1215.99     1326.74    429.90 o
  14   8   6     4597.28     5232.60    386.08 o
  16   8   6     1716.04     2109.33    368.88 o
  -9   9   6      472.84      398.18    391.52 o
  -7   9   6     1706.93     1231.52    389.82 o
  -5   9   6      129.27      476.48    382.60 o
  -3   9   6     2645.35     2504.88    385.16 o
  -1   9   6      187.29      269.82    341.59 o
   1   9   6     2470.37     2621.11    368.39 o
   3   9   6      487.85      515.52    336.80 o
 -41   1   7     2499.82     2736.40    401.07 o
 -39   1   7      264.48      298.53    283.99 o
 -37   1   7    18310.13    17620.77    483.88 o
 -35   1   7    21832.96    24141.67    662.16 o
 -33   1   7     9462.93     9235.95    402.84 o
 -31   1   7    11650.32    12630.45    422.48 o
 -29   1   7      171.46      349.84    292.53 o
 -27   1   7    16606.15    17199.77    457.58 o
 -25   1   7    81918.75    84893.68   3116.24 o
 -23   1   7     3520.33     3907.50    356.47 o
 -21   1   7   102769.03   103992.65    586.90 o
 -19   1   7    19361.30    20373.61    390.47 o
 -17   1   7      651.71     1279.35     83.12 o
 -15   1   7    32748.15    31931.36    475.89 o
 -13   1   7     4830.28     4617.57    119.77 o
 -11   1   7   164731.86   162825.36   2412.41 o
  -9   1   7   117989.10   118866.55   2534.38 o
  -7   1   7    38551.20    45244.38   1107.74 o
  -5   1   7    12491.32    12938.50    293.93 o
  -3   1   7    15820.45    14628.27    315.61 o
  -1   1   7   103365.00   106801.69   1950.94 o
   1   1   7   203436.17   204331.36   3235.05 o
   3   1   7    14930.85    15951.55    289.33 o
   5   1   7     1002.68     1471.14     83.84 o
   7   1   7     2843.13     4240.01    100.13 o
   9   1   7      712.57     1082.39     67.25 o
  11   1   7   114754.76   112594.71    970.71 o
  13   1   7     7815.87     8577.21    302.58 o
  15   1   7     8976.55     9515.49    193.30 o
  17   1   7     2143.45     2289.44    139.97 o
  19   1   7     2076.69     2264.03    132.15 o
  21   1   7    66460.46    59248.47   2141.69 o
  23   1   7    18608.03    18090.39    478.97 o
  25   1   7    24505.81    23972.03    540.56 o
  27   1   7     1208.07     1149.84    336.98 o
  29   1   7     1403.92     1646.67    360.19 o
  31   1   7     5261.07     5119.20    400.18 o
  33   1   7    14147.52    14193.78    507.91 o
  35   1   7      568.86      882.00    402.20 o
 -40   2   7     1305.57     1448.07    476.39 o
 -38   2   7     2199.34     2217.38    332.46 o
 -36   2   7     3856.23     3369.06    340.92 o
 -34   2   7      837.51      941.74    307.00 o
 -32   2   7    18530.29    18657.16    476.86 o
 -30   2   7    46835.59    49246.12    667.36 o
 -28   2   7    28261.01    28420.71    529.53 o
 -26   2   7    51213.76    51589.17    810.42 o
 -24   2   7     1348.69     1477.15    101.67 o
 -22   2   7      151.68      281.87     88.54 o
 -20   2   7   157549.81   156281.73   1971.60 o
 -18   2   7    18000.02    17977.70    253.94 o
 -16   2   7   182040.23   175794.83   2402.63 o
 -14   2   7    53422.92    53403.27    719.67 o
 -12   2   7      622.41      682.20     67.95 o
 -10   2   7      131.10      113.76     46.13 o
  -8   2   7    59748.04    59842.87   1660.32 o
  -6   2   7    28471.31    26567.97    689.15 o
  -4   2   7   140962.27   140275.63   1779.83 o
  -2   2   7     8741.95     8700.50    199.37 o
   0   2   7    13143.37    14670.25    316.97 o
   2   2   7      135.74      697.48     78.23 o
   4   2   7     8122.51     7651.68    194.49 o
   6   2   7   123587.34   123181.89   3777.54 o
   8   2   7    23112.11    26145.57    517.33 o
  10   2   7      763.82      770.74     74.98 o
  12   2   7     3286.19     3480.59     88.72 o
  14   2   7     6057.28     6808.58    225.11 o
  16   2   7    62954.70    62113.02    780.04 o
  18   2   7    11455.35    10651.11    285.79 o
  20   2   7    33761.59    33563.17    867.08 o
  22   2   7     3953.05     4036.94    338.52 o
  24   2   7     2722.92     2890.55    337.56 o
  26   2   7    22697.72    20972.48    826.24 o
  28   2   7    19025.02    18792.09    532.19 o
  30   2   7     9973.09    10335.71    474.82 o
  32   2   7     5016.52     4738.59    480.44 o
  34   2   7     3704.76     3543.16    449.20 o
 -39   3   7      149.36      102.77    361.26 o
 -37   3   7     1849.64     1739.38    337.24 o
 -35   3   7      647.65      779.46    321.40 o
 -33   3   7     8086.86     8256.96    392.97 o
 -31   3   7       61.71       56.08    288.67 o
 -29   3   7    11553.62    11639.27    356.68 o
 -27   3   7      719.06      791.63    192.26 o
 -25   3   7    13397.57    13131.66    287.31 o
 -23   3   7     7937.11     8042.26    344.65 o
 -21   3   7     5958.72     5412.56    172.26 o
 -19   3   7     8309.63     7911.12    210.03 o
 -17   3   7    29412.82    26590.99    517.01 o
 -15   3   7      716.96      813.06     76.32 o
 -13   3   7     7741.10     7938.99    230.45 o
 -11   3   7     4196.42     4789.32    155.84 o
  -9   3   7     5066.87     5835.29    182.12 o
  -7   3   7      377.33     1064.54    148.76 o
  -5   3   7    34036.14    33787.29    340.39 o
  -3   3   7     9548.53    10457.01    287.30 o
  -1   3   7    47267.08    46809.34   1236.12 o
   1   3   7    26702.97    27891.14    589.40 o
   3   3   7     9300.40     8652.19    374.95 o
   5   3   7     4289.01     4648.81    162.88 o
   7   3   7    10361.35    11571.61    224.17 o
   9   3   7     6527.00     6759.65    219.26 o
  11   3   7     7890.75     7774.23    218.28 o
  13   3   7     4491.80     5074.25    191.08 o
  15   3   7     1708.93     1863.28    148.52 o
  17   3   7     3536.91     2866.61    197.42 o
  19   3   7       48.91      193.40    287.40 o
  21   3   7       66.77      267.47    275.73 o
  23   3   7      276.49      383.92    312.49 o
  25   3   7    12686.45    12211.36    452.08 o
  27   3   7     5017.62     5011.76    398.32 o
  29   3   7     4478.09     4421.25    486.69 o
  31   3   7     1853.50     1773.17    414.96 o
  33   3   7      714.57      812.50    423.82 o
 -38   4   7      141.94     -148.04    540.45 o
 -36   4   7    17493.01    16793.73    497.74 o
 -34   4   7     5517.64     5498.93    376.94 o
 -32   4   7       15.15      -31.88    316.29 o
 -30   4   7     2132.04     2264.18    317.42 o
 -28   4   7     5348.77     5127.77    267.24 o
 -26   4   7    16327.75    16441.17    379.50 o
 -24   4   7    26298.38    26363.41    528.01 o
 -22   4   7     3565.50     3756.76    200.76 o
 -20   4   7    21915.53    20937.54    472.87 o
 -18   4   7     7570.77     7180.83    364.63 o
 -16   4   7    27432.73    25487.91    381.20 o
 -14   4   7     6234.71     5685.62    184.10 o
 -12   4   7     1489.78     1405.24    173.69 o
 -10   4   7    33845.17    31573.69    486.40 o
  -8   4   7      147.21      273.49    171.08 o
  -6   4   7    94159.58    87486.93   1659.57 o
  -4   4   7    24556.25    20775.26    508.04 o
  -2   4   7    28603.62    25496.68    822.00 o
   0   4   7     3798.03     4278.67    171.42 o
   2   4   7    95014.68    90476.15   2107.45 o
   4   4   7    23240.15    22687.24    417.33 o
   6   4   7   220132.80   222342.08   2593.43 o
   8   4   7      243.64     1015.81    204.43 o
  10   4   7    33632.52    34894.67    803.40 o
  12   4   7    20279.57    21075.91    638.91 o
  14   4   7     8239.54     8817.73    249.88 o
  16   4   7    54975.75    52673.77   1187.78 o
  18   4   7    52092.92    52767.91    658.13 o
  20   4   7     6219.21     5980.02    346.31 o
  22   4   7     4230.85     4399.94    382.39 o
  24   4   7        0.20      110.15    310.81 o
  26   4   7     1811.57     1895.75    417.85 o
  28   4   7     9792.35     9204.83    545.59 o
  30   4   7     3539.61     3462.72    467.84 o
 -35   5   7     2897.13     2573.22    432.37 o
 -33   5   7     1965.52     2029.43    418.17 o
 -31   5   7     4186.40     4387.66    472.45 o
 -29   5   7     2850.18     3028.44    429.94 o
 -27   5   7      288.45      227.74    212.13 o
 -25   5   7     1572.23     1672.20    215.37 o
 -23   5   7      521.19      702.56    195.11 o
 -21   5   7       15.44      364.99    196.57 o
 -19   5   7     2297.73     2068.79    207.69 o
 -17   5   7     3638.40     3937.30    148.97 o
 -15   5   7    16040.85    17412.19    259.04 o
 -13   5   7      858.67     1514.84    140.89 o
 -11   5   7    76129.07    65829.86   3108.61 o
  -9   5   7       19.63      154.91     79.85 o
  -7   5   7     5325.13     4430.28    302.68 o
  -5   5   7    26042.08    25300.29    757.00 o
  -3   5   7    44687.58    44032.62   1579.61 o
  -1   5   7    61700.91    61951.55   1382.11 o
   1   5   7    95869.48    96284.05    595.19 o
   3   5   7    39331.52    36797.14    838.95 o
   5   5   7     8128.70     7510.06    436.56 o
   7   5   7    43818.70    45115.86    508.56 o
   9   5   7     6681.13     7135.16    277.71 o
  11   5   7    85824.23    85447.07   1051.59 o
  13   5   7    14720.44    15885.94    367.55 o
  15   5   7    23742.09    24443.44    434.87 o
  17   5   7     2298.82     2538.59    272.19 o
  19   5   7     3591.57     3835.90    302.36 o
  21   5   7      194.22      310.35    247.20 o
  23   5   7    14198.17    14361.27    514.68 o
  25   5   7      109.62      333.17    368.28 o
  27   5   7     6414.62     6267.06    449.81 o
  29   5   7      226.30      412.78    381.53 o
 -32   6   7     3879.97     4549.19    596.42 o
 -30   6   7     4780.43     4861.79    595.34 o
 -28   6   7     3683.63     4337.90    454.73 o
 -26   6   7     7544.91     6770.20    365.41 o
 -24   6   7     1919.24     1434.60    310.08 o
 -22   6   7      185.97      118.99    289.30 o
 -20   6   7     6603.84     6243.08    346.64 o
 -18   6   7     5688.38     7041.40    353.84 o
 -16   6   7    14559.84    13360.22    293.24 o
 -14   6   7    17625.15    17489.52    269.29 o
 -12   6   7     1482.70     1383.56    148.81 o
 -10   6   7     3625.34     3856.10    180.23 o
  -8   6   7      211.64     1334.05    157.16 o
  -6   6   7    35575.22    33721.09    538.68 o
  -4   6   7    29848.84    28799.78    438.44 o
  -2   6   7    56507.48    56345.28    502.59 o
   0   6   7     1730.73     1897.05    286.14 o
   2   6   7    28212.02    27529.45    457.93 o
   4   6   7     3691.91     4499.16    259.89 o
   6   6   7    18240.67    18336.29    481.81 o
   8   6   7    10524.59    11038.74    323.51 o
  10   6   7     8447.49     8499.61    318.97 o
  12   6   7     3922.05     3864.39    327.94 o
  14   6   7    15693.17    15946.06    496.40 o
  16   6   7       63.36      305.72    256.35 o
  18   6   7     9223.69     9007.55    363.50 o
  20   6   7     1546.47     2046.84    379.73 o
  22   6   7     3175.50     3266.65    334.84 o
  24   6   7      622.47      800.61    354.69 o
 -27   7   7     2857.96     2013.81    404.34 o
 -25   7   7    14347.33    13835.77    518.12 o
 -23   7   7       68.36      379.53    318.97 o
 -21   7   7    44238.29    43663.86    748.13 o
 -19   7   7     1841.77     2584.63    358.35 o
 -17   7   7     7379.13     7539.50    389.95 o
 -15   7   7      642.61      398.66    312.68 o
 -13   7   7    12465.04    12406.48    428.07 o
 -11   7   7     6179.87     6216.03    317.18 o
  -9   7   7    35798.30    34252.30    583.55 o
  -7   7   7       92.15      346.90    300.28 o
  -5   7   7      360.17      189.54    306.83 o
  -3   7   7     1072.99      851.10    306.31 o
  -1   7   7       38.99      -25.84    311.07 o
   1   7   7     5738.82     6222.02    281.90 o
   3   7   7    14678.13    13887.53    515.00 o
   5   7   7        5.73       17.64    250.28 o
   7   7   7        1.07       -9.19    265.72 o
   9   7   7     3890.68     3588.72    313.78 o
  11   7   7     2059.88     2479.90    324.92 o
  13   7   7     1095.68      802.46    324.66 o
  15   7   7     3252.46     3126.71    378.31 o
  17   7   7     3574.38     3617.54    398.64 o
  19   7   7      363.50      417.62    355.56 o
  21   7   7    16287.75    15615.65    654.06 o
 -20   8   7    12395.13    12816.06    488.81 o
 -18   8   7     7674.30     7615.22    517.46 o
 -16   8   7    11922.59    11764.63    547.97 o
 -14   8   7     4236.69     3907.15    444.42 o
 -12   8   7     5586.00     5000.32    450.14 o
 -10   8   7     1103.25      923.55    397.66 o
  -8   8   7     8271.24     8736.40    412.12 o
  -6   8   7      165.99     1090.85    342.99 o
  -4   8   7    11985.62    13060.96    620.67 o
  -2   8   7      133.23      608.03    342.89 o
   0   8   7     2105.65     1747.34    368.64 o
   2   8   7     1172.72     1396.95    403.80 o
   4   8   7        1.26      418.39    403.65 o
   6   8   7     4762.01     5055.78    475.43 o
   8   8   7      616.73      848.78    393.49 o
  10   8   7      428.10      459.43    381.87 o
  12   8   7      518.52      490.81    407.22 o
  14   8   7     1049.76     1613.96    437.12 o
  -5   9   7     2673.32     3366.38    436.12 o
  -3   9   7      865.36     1154.55    357.93 o
  -1   9   7     2175.95     2491.23    377.29 o
 -42   0   8     3752.01     3029.32    412.74 o
 -40   0   8        6.11       39.66    351.53 o
 -38   0   8     6786.10     6581.25    453.12 o
 -36   0   8    16768.69    17062.78    571.36 o
 -34   0   8     8289.35     8930.82    580.60 o
 -32   0   8      765.74     1789.85    459.08 o
 -30   0   8    43845.20    48175.11   4284.13 o
 -28   0   8    10623.71     9744.22    476.26 o
 -26   0   8      790.27     1063.57    239.10 o
 -24   0   8      176.63      210.46    223.18 o
 -22   0   8    44634.11    42800.34   2548.11 o
 -20   0   8     1328.35     1944.99    232.36 o
 -18   0   8   523885.56   546553.19   2945.65 o
 -16   0   8      602.53      489.77     73.96 o
 -14   0   8   119289.63   111136.00   6291.72 o
 -12   0   8    12141.39    10638.86    217.70 o
 -10   0   8   287891.34   266698.19   6338.82 o
  -8   0   8   147358.73   147733.00   3901.57 o
  -6   0   8   592876.75   647377.25  12125.91 o
  -4   0   8   102101.72   101030.48   1834.63 o
  -2   0   8    14224.76    12704.27    467.58 o
   0   0   8    92315.16    92627.68   1190.59 o
   2   0   8     6264.81     9936.30    180.24 o
   4   0   8   269378.91   268876.78   1073.70 o
   6   0   8    74002.61    74204.40   1224.83 o
   8   0   8    87214.15    90749.86   2017.45 o
  10   0   8    13403.61    13518.51    323.61 o
  12   0   8     6986.66     8097.67    422.72 o
  14   0   8    19629.20    21127.21    595.97 o
  16   0   8    51245.96    48828.14    853.60 o
  18   0   8       17.07      510.68    428.69 o
  20   0   8    18689.47    16510.68   1145.14 o
  22   0   8    26945.06    25585.60    784.55 o
  24   0   8    11345.27    11572.52    653.95 o
  26   0   8     7968.72     7751.05    870.99 o
  28   0   8     3934.09     4540.24    757.70 o
  30   0   8     3426.61     3202.15    539.77 o
  32   0   8      102.59      -70.63    466.76 o
  34   0   8     7319.41     6763.75    578.72 o
 -41   1   8     1728.82     1926.72    307.87 o
 -39   1   8     2179.25     2351.66    311.62 o
 -37   1   8     1163.40     1062.73    322.86 o
 -35   1   8     1648.33     1612.16    323.56 o
 -33   1   8     2734.95     3189.59    347.50 o
 -31   1   8    14445.15    14949.35    451.66 o
 -29   1   8     8846.82     9964.01    396.83 o
 -27   1   8    11830.87    11412.62    569.39 o
 -25   1   8    22770.21    25120.25   1116.90 o
 -23   1   8    52230.75    51017.92    517.99 o
 -21   1   8     1492.08     1540.31    155.60 o
 -19   1   8       12.52       61.36     73.56 o
 -17   1   8    26510.18    23626.43    466.06 o
 -15   1   8    21627.44    19707.69    374.08 o
 -13   1   8   291763.06   281123.47   3025.33 o
 -11   1   8   102434.19    99812.70   1546.19 o
  -9   1   8   224970.59   238916.02   4756.76 o
  -7   1   8    12059.46    12231.43    327.74 o
  -5   1   8    32981.87    30919.11    597.03 o
  -3   1   8     2089.80     1883.68     82.31 o
  -1   1   8   199472.27   192668.06   2830.94 o
   1   1   8     3073.05     3517.48     92.74 o
   3   1   8    88972.88    86359.72   1343.76 o
   5   1   8    14093.70    15399.97    288.46 o
   7   1   8     7985.23     8754.90    129.98 o
   9   1   8      466.42      360.28     76.78 o
  11   1   8    20522.17    18321.90    217.34 o
  13   1   8     1083.00      992.16    156.03 o
  15   1   8    21118.76    21832.10    432.80 o
  17   1   8     4097.63     4676.91    165.36 o
  19   1   8     6374.45     6543.35    215.99 o
  21   1   8     6331.86     6183.14    380.03 o
  23   1   8     1450.47     1508.12    347.78 o
  25   1   8     9898.60     8048.86    413.92 o
  27   1   8     1050.25     1216.46    346.87 o
  29   1   8     5697.64     4675.91    407.17 o
  31   1   8      186.11       12.13    340.35 o
  33   1   8      757.67      533.26    338.00 o
 -40   2   8     9655.14     9036.73    371.71 o
 -38   2   8     8106.69     8887.31    377.44 o
 -36   2   8      127.92      111.18    264.15 o
 -34   2   8      604.91      417.74    276.73 o
 -32   2   8     8154.83     8863.31    354.28 o
 -30   2   8      692.70      680.15    270.14 o
 -28   2   8    70862.45    72568.62    824.75 o
 -26   2   8    13429.69    12204.35    754.41 o
 -24   2   8       14.91      118.01    126.07 o
 -22   2   8      331.35      424.86    108.24 o
 -20   2   8     6779.14     6904.11    152.19 o
 -18   2   8       33.76      182.04     76.89 o
 -16   2   8    72373.09    74283.84   1022.12 o
 -14   2   8    26474.42    25763.99    691.48 o
 -12   2   8     9623.38    11515.18    315.62 o
 -10   2   8    30805.92    29086.30    436.95 o
  -8   2   8    20128.10    19094.88    667.52 o
  -6   2   8     1507.65     2176.73     80.39 o
  -4   2   8      575.91     1122.03     70.28 o
  -2   2   8     3325.31     4212.92     99.12 o
   0   2   8     9628.34     9937.80    166.40 o
   2   2   8    38242.52    35382.14    901.05 o
   4   2   8    57200.64    55333.93    702.10 o
   6   2   8    87533.09    89493.86   3743.13 o
   8   2   8    27283.01    28214.46    408.90 o
  10   2   8    22655.37    22746.13    388.48 o
  12   2   8      239.44      626.15     72.46 o
  14   2   8    57788.37    54530.27   1891.97 o
  16   2   8     8152.84     9283.88    304.59 o
  18   2   8    44355.00    42327.29   1022.05 o
  20   2   8     1445.06     1534.38    309.27 o
  22   2   8    11971.48    11972.21    427.34 o
  24   2   8        9.45      139.66    333.36 o
  26   2   8    17365.97    17083.66    698.63 o
  28   2   8        3.61      293.85    348.89 o
  30   2   8     9691.53     8879.02    451.32 o
  32   2   8        4.05     -107.74    382.85 o
 -39   3   8     2920.23     2765.38    312.03 o
 -37   3   8    16107.33    16835.06    453.84 o
 -35   3   8     8380.94     8951.61    482.02 o
 -33   3   8    46635.16    47038.32   1004.39 o
 -31   3   8      466.48      944.87    307.55 o
 -29   3   8     3654.66     3588.74    321.62 o
 -27   3   8     7178.99     7404.95    333.77 o
 -25   3   8      787.44      705.17    168.50 o
 -23   3   8    27424.17    27056.16    622.89 o
 -21   3   8    39324.76    38431.89   1172.72 o
 -19   3   8     2426.54     2521.03     88.88 o
 -17   3   8        4.39      120.10     78.67 o
 -15   3   8     4741.78     4424.75    103.79 o
 -13   3   8    49199.11    46552.88   1042.14 o
 -11   3   8    35019.01    32837.52   1192.35 o
  -9   3   8     8123.15     8959.06    197.67 o
  -7   3   8      745.31      793.41    151.21 o
  -5   3   8        5.28      291.71    152.17 o
  -3   3   8    88981.55    82230.52   4382.17 o
  -1   3   8    85284.61    79742.94   1074.52 o
   1   3   8     3013.97     3051.53    112.81 o
   3   3   8     5824.83     5686.16    136.10 o
   5   3   8     8445.30     7763.58    219.80 o
   7   3   8     8682.15     9057.17    228.66 o
   9   3   8   189686.06   187469.86   1841.74 o
  11   3   8    10988.11    11184.94    289.24 o
  13   3   8    79262.19    76221.77   1088.70 o
  15   3   8     2679.27     2338.35    150.91 o
  17   3   8      399.46      692.66    254.06 o
  19   3   8    35303.63    33443.59    705.77 o
  21   3   8    28019.95    26727.14    540.10 o
  23   3   8    17151.14    16781.62    482.12 o
  25   3   8    33144.72    30532.94    805.97 o
  27   3   8     1598.10     1565.90    372.79 o
  29   3   8     1602.43     1792.84    433.42 o
  31   3   8     6229.40     5961.95    474.57 o
 -36   4   8     1898.23     2091.71    436.56 o
 -34   4   8      909.52      872.31    314.96 o
 -32   4   8     8376.70     8515.36    398.14 o
 -30   4   8     4037.27     4643.95    341.28 o
 -28   4   8     9861.67    10376.62    429.77 o
 -26   4   8     9024.46     9251.20    253.64 o
 -24   4   8     2574.56     2542.90    191.43 o
 -22   4   8      706.47     1282.77    173.00 o
 -20   4   8     4771.10     5729.08    228.30 o
 -18   4   8    12321.96    11565.99    412.26 o
 -16   4   8    11057.98    10647.39    153.92 o
 -14   4   8        5.91      553.38    164.31 o
 -12   4   8     1417.83     1326.53    182.69 o
 -10   4   8     5099.20     5121.57    221.24 o
  -8   4   8    15065.65    14110.66    718.92 o
  -6   4   8      626.37      824.11    196.10 o
  -4   4   8     4085.63     4990.31    233.59 o
  -2   4   8      395.65      426.51     83.95 o
   0   4   8       24.50       92.45    138.98 o
   2   4   8     4497.67     4695.04    160.25 o
   4   4   8    25664.89    23822.01    352.61 o
   6   4   8    30037.90    29781.05    387.43 o
   8   4   8    17788.34    18615.85    517.35 o
  10   4   8     3199.81     3299.80    212.32 o
  12   4   8      630.80      764.68    191.99 o
  14   4   8     1412.42     1394.09    194.20 o
  16   4   8     7168.86     7237.84    356.30 o
  18   4   8    24100.54    24377.69    606.69 o
  20   4   8      411.23      313.77    292.62 o
  22   4   8     8447.94     8494.19    399.15 o
  24   4   8      188.20      410.62    331.08 o
  26   4   8     3127.25     3552.36    476.14 o
  28   4   8      159.93      241.18    400.37 o
  30   4   8     7170.61     6524.91    502.30 o
 -35   5   8      565.19      797.22    410.65 o
 -33   5   8     4784.56     4795.73    463.60 o
 -31   5   8     4467.25     4270.83    474.02 o
 -29   5   8     5071.01     5360.03    480.33 o
 -27   5   8     1494.77     1788.95    313.36 o
 -25   5   8     8973.98     8836.48    338.29 o
 -23   5   8    14690.45    14318.74    559.28 o
 -21   5   8      978.67     1257.19    194.30 o
 -19   5   8     6708.00     6824.51    215.16 o
 -17   5   8     3974.78     3302.78    146.97 o
 -15   5   8     2246.40     2344.74    199.72 o
 -13   5   8    32534.14    32602.73    919.67 o
 -11   5   8    38910.34    41574.44    910.02 o
  -9   5   8      259.28      606.88    221.15 o
  -7   5   8     3176.44     3310.06    223.65 o
  -5   5   8      143.03      286.28    223.24 o
  -3   5   8    22917.89    21952.47    767.60 o
  -1   5   8    28194.72    28515.61    486.57 o
   1   5   8    10334.79    11179.51    274.09 o
   3   5   8    39039.32    38691.96    651.08 o
   5   5   8     1422.01     1280.82    233.60 o
   7   5   8       33.95       30.27    178.86 o
   9   5   8    12863.05    13459.50    331.84 o
  11   5   8     8355.23     9221.66    312.39 o
  13   5   8      393.38      801.13    246.51 o
  15   5   8    13564.94    12763.46    368.86 o
  17   5   8     1094.33      955.05    272.08 o
  19   5   8     3614.83     3504.71    313.90 o
  21   5   8       86.09      119.06    260.08 o
  23   5   8      568.90      663.87    376.72 o
  25   5   8        3.37       57.41    366.07 o
  27   5   8      551.31      607.73    374.71 o
 -32   6   8    11091.16    12009.24    708.24 o
 -30   6   8     2370.98     2228.47    548.49 o
 -28   6   8    16164.21    16437.11    648.30 o
 -26   6   8      105.92       77.30    307.72 o
 -24   6   8       52.34       99.37    296.28 o
 -22   6   8     6235.45     6051.53    356.43 o
 -20   6   8        1.77      279.45    284.44 o
 -18   6   8    20307.59    20965.52    576.84 o
 -16   6   8    13786.45    13170.72    504.67 o
 -14   6   8        8.52      254.00    218.60 o
 -12   6   8      166.73      356.19    232.83 o
 -10   6   8     3182.24     3081.18    261.72 o
  -8   6   8     1791.76     2290.81    276.83 o
  -6   6   8    73604.88    75065.49   1752.96 o
  -4   6   8     1616.52     1746.44    269.56 o
  -2   6   8     9377.76    10117.84    241.86 o
   0   6   8     7328.66     7448.78    233.51 o
   2   6   8     2600.50     2603.31    232.63 o
   4   6   8    66257.05    63468.48    932.62 o
   6   6   8      713.51     1028.60    241.60 o
   8   6   8    11744.91    11659.12    332.74 o
  10   6   8       78.19      221.47    294.75 o
  12   6   8        4.20      502.66    297.14 o
  14   6   8    35408.20    35627.76    719.57 o
  16   6   8     7430.89     8420.06    378.70 o
  18   6   8     5951.60     5486.22    344.62 o
  20   6   8     3012.38     3132.79    396.03 o
  22   6   8      322.90      188.13    318.33 o
  24   6   8     3174.03     3835.32    413.20 o
 -27   7   8     4493.15     4394.91    455.22 o
 -25   7   8      147.81      414.37    322.39 o
 -23   7   8     2565.47     3021.30    353.84 o
 -21   7   8      126.58      377.36    342.76 o
 -19   7   8       83.03      501.94    334.38 o
 -17   7   8      242.96      -89.07    321.81 o
 -15   7   8      590.49      382.30    327.27 o
 -13   7   8     2020.87     1778.28    341.72 o
 -11   7   8       23.01      135.26    266.86 o
  -9   7   8        5.14      205.57    265.23 o
  -7   7   8       11.29      -63.02    269.36 o
  -5   7   8      135.06      369.92    312.90 o
  -3   7   8      103.79      400.98    326.54 o
  -1   7   8     4304.96     4717.65    409.90 o
   1   7   8     1719.53     1859.02    391.03 o
   3   7   8      385.50      367.35    394.70 o
   5   7   8     4418.55     4538.89    496.21 o
   7   7   8       35.90      234.25    265.67 o
   9   7   8     8625.00     8584.70    335.61 o
  11   7   8       16.02      763.60    277.27 o
  13   7   8     9847.54     9372.29    392.88 o
  15   7   8      559.61      367.05    346.56 o
  17   7   8     8279.75     8334.96    448.55 o
  19   7   8      426.85      886.74    446.09 o
 -20   8   8     1773.72     1496.39    358.69 o
 -18   8   8     6849.16     6711.52    440.63 o
 -16   8   8     1213.55     1412.40    350.53 o
 -14   8   8     1453.24     1393.28    365.48 o
 -12   8   8      841.81      437.35    422.75 o
 -10   8   8      457.69      694.38    422.45 o
  -8   8   8     6850.37     6353.06    394.08 o
  -6   8   8    16193.75    15557.33    544.89 o
  -4   8   8      984.12     1482.15    423.88 o
  -2   8   8     7967.41     6221.85    480.47 o
   0   8   8      595.02      180.47    398.22 o
   2   8   8      132.25      399.56    415.58 o
   4   8   8     4677.93     4397.34    453.58 o
   6   8   8     1223.61     1948.72    425.70 o
   8   8   8      988.13      361.70    388.26 o
  10   8   8     2505.81     2467.78    439.29 o
  12   8   8      845.62     1372.33    405.32 o
 -41   1   9      413.86      510.05    294.35 o
 -39   1   9     1250.03     1563.31    312.47 o
 -37   1   9     5368.25     5887.32    390.27 o
 -35   1   9    15783.51    16422.40    713.14 o
 -33   1   9     3633.83     3818.04    355.37 o
 -31   1   9      378.79      484.35    294.06 o
 -29   1   9     2176.94     2899.40    541.29 o
 -27   1   9     4770.42     5030.31    336.57 o
 -25   1   9    37765.48    36903.91   3846.70 o
 -23   1   9    15871.01    15505.79    318.88 o
 -21   1   9      925.85     1092.43     92.75 o
 -19   1   9     1255.59     1122.62    115.75 o
 -17   1   9     3812.80     3956.79    100.13 o
 -15   1   9   128152.45   131016.45   1547.61 o
 -13   1   9    55324.19    53802.26    697.75 o
 -11   1   9    32013.77    32180.39    684.28 o
  -9   1   9     1007.07      611.93     74.76 o
  -7   1   9      355.04      329.19     75.35 o
  -5   1   9    38813.04    38971.37    565.32 o
  -3   1   9   311131.72   311118.81   3660.02 o
  -1   1   9     1655.19     1536.88     95.88 o
   1   1   9   145642.42   140812.63   3044.46 o
   3   1   9     2439.31     2712.48    116.24 o
   5   1   9     8516.48    10327.41    233.18 o
   7   1   9   101595.95    98507.65   1424.06 o
   9   1   9    25688.53    26075.29    359.05 o
  11   1   9   106745.21   100094.20   1780.55 o
  13   1   9    18364.50    18004.26    323.43 o
  15   1   9     1421.15     2255.26    293.63 o
  17   1   9    12454.33    11903.32    412.73 o
  19   1   9    18659.27    16565.64    466.48 o
  21   1   9     6037.50     6841.67    408.48 o
  23   1   9    33482.31    31436.23    673.57 o
  25   1   9      586.98      320.38    353.51 o
  27   1   9       39.07      105.03    342.22 o
  29   1   9       29.50        6.23    351.68 o
  31   1   9       87.26      -19.43    335.99 o
  33   1   9     8444.98     8784.89    450.20 o
 -40   2   9    11843.87    11632.81    609.66 o
 -38   2   9     2419.85     2363.94    316.20 o
 -36   2   9      808.29      767.76    286.57 o
 -34   2   9      966.64     1027.01    262.35 o
 -32   2   9     4902.92     4484.06    318.07 o
 -30   2   9    18512.31    18200.74    568.41 o
 -28   2   9    18489.58    17967.93    423.86 o
 -26   2   9      105.70       94.57    228.83 o
 -24   2   9     2743.51     2585.38    129.96 o
 -22   2   9      828.74     1021.27    122.57 o
 -20   2   9    60724.65    57059.10    819.75 o
 -18   2   9     1790.01     1848.73     93.07 o
 -16   2   9      538.01     1730.49     89.72 o
 -14   2   9      227.55      330.41     76.66 o
 -12   2   9      118.63      597.21     72.92 o
 -10   2   9    73098.43    66377.56   1391.57 o
  -8   2   9   112000.35    97601.92   3232.58 o
  -6   2   9    42752.44    40034.30   1334.80 o
  -4   2   9    30628.13    30485.01    623.91 o
  -2   2   9     7427.47     6393.09    190.18 o
   0   2   9     1957.96     2449.87    108.79 o
   2   2   9   202186.56   198245.89   2428.86 o
   4   2   9     4867.10     5480.02    167.10 o
   6   2   9   185458.48   190386.27   5218.45 o
   8   2   9     5632.58     5826.46    186.28 o
  10   2   9    10385.77    10178.27    318.80 o
  12   2   9    30321.05    29389.58    655.10 o
  14   2   9    62287.17    59158.34    668.31 o
  16   2   9    37663.05    36525.34    647.27 o
  18   2   9    47567.39    46770.32    972.11 o
  20   2   9     1205.58     1637.72    318.73 o
  22   2   9      943.73     1296.53    341.41 o
  24   2   9     4996.47     5614.60    401.68 o
  26   2   9        2.83      212.10    337.41 o
  28   2   9    11245.26    10597.80    473.04 o
  30   2   9     1890.15     1509.12    349.44 o
  32   2   9      277.86       52.57    400.89 o
 -39   3   9       13.66      -42.89    402.56 o
 -37   3   9     2165.17     2237.83    347.99 o
 -35   3   9     5437.70     4545.54    366.28 o
 -33   3   9     2904.11     3072.78    349.97 o
 -31   3   9      110.47      -44.76    289.48 o
 -29   3   9     1006.21     1041.55    282.91 o
 -27   3   9        2.17       50.41    249.96 o
 -25   3   9     8593.16     8361.50    247.73 o
 -23   3   9    12776.12    12761.12    350.53 o
 -21   3   9    18189.93    17174.42    342.94 o
 -19   3   9       56.06      133.56     79.77 o
 -17   3   9       93.23      386.36     72.49 o
 -15   3   9      465.95      757.43    123.64 o
 -13   3   9     6246.44     6620.06    170.27 o
 -11   3   9      473.02     1287.04    131.61 o
  -9   3   9    17621.05    17353.74    315.50 o
  -7   3   9     1594.83     1890.52    171.29 o
  -5   3   9     3617.53     4320.73    215.18 o
  -3   3   9    28899.60    27793.02    596.95 o
  -1   3   9     7316.43     8324.92    157.14 o
   1   3   9    17152.78    17624.76    452.63 o
   3   3   9    24045.35    23951.83    349.49 o
   5   3   9    28018.87    28470.07   1038.72 o
   7   3   9     3461.57     3154.55    196.94 o
   9   3   9    19340.56    20458.01    473.75 o
  11   3   9     6057.96     6083.47    313.98 o
  13   3   9      281.10      487.73    159.80 o
  15   3   9     4657.89     4198.90    157.35 o
  17   3   9      701.30      702.87    259.24 o
  19   3   9       59.16      502.71    307.08 o
  21   3   9     9990.06     9512.86    407.13 o
  23   3   9      490.28      289.46    331.02 o
  25   3   9     1289.96     1452.44    352.05 o
  27   3   9      438.76      228.21    346.57 o
  29   3   9     2770.27     2174.62    451.14 o
  31   3   9      114.81      167.67    404.32 o
 -36   4   9     2316.69     1930.48    411.11 o
 -34   4   9     2591.29     3250.39    452.69 o
 -32   4   9     7040.07     7165.42    513.60 o
 -30   4   9    67001.83    68595.88   1330.66 o
 -28   4   9      151.87      348.97    216.29 o
 -26   4   9    19543.26    18781.83    423.22 o
 -24   4   9      868.13     1069.65    192.40 o
 -22   4   9    16255.85    15830.39    286.83 o
 -20   4   9    80689.02    80690.99   1327.69 o
 -18   4   9   121982.59   113874.42   2780.01 o
 -16   4   9    41602.61    41491.27    640.29 o
 -14   4   9    34320.21    33891.34   1488.16 o
 -12   4   9     5424.36     5130.76    224.62 o
 -10   4   9    13968.05    13354.31    316.30 o
  -8   4   9    73726.49    72972.77    634.98 o
  -6   4   9     6705.73     7469.86    266.94 o
  -4   4   9    27068.81    26186.64    991.06 o
  -2   4   9    21774.97    21603.19    335.01 o
   0   4   9    17661.35    16983.23    433.62 o
   2   4   9     9219.50     8753.56    204.04 o
   4   4   9     3315.44     3773.52    162.21 o
   6   4   9      142.13      257.79    167.50 o
   8   4   9    21496.80    20905.85    410.23 o
  10   4   9    21636.21    21503.03    421.47 o
  12   4   9     7536.71     7978.37    260.02 o
  14   4   9     2500.81     2348.04    310.22 o
  16   4   9    24206.52    22145.88    629.32 o
  18   4   9     6094.28     5667.33    365.21 o
  20   4   9     1371.55     1586.04    321.62 o
  22   4   9     2590.73     2770.03    359.95 o
  24   4   9    14450.05    13301.22    486.00 o
  26   4   9    11514.69    10597.95    555.67 o
  28   4   9    17434.36    17048.07   1039.20 o
 -35   5   9    10756.79    10536.90    640.79 o
 -33   5   9     1653.55     2163.66    435.00 o
 -31   5   9     1225.94     1534.59    412.10 o
 -29   5   9    10709.12    11652.27    553.76 o
 -27   5   9       27.13      448.48    301.41 o
 -25   5   9    67531.23    72264.19   2864.98 o
 -23   5   9    10256.74    10371.38    339.45 o
 -21   5   9    44479.39    44131.34   1517.44 o
 -19   5   9     2386.46     2559.31    284.16 o
 -17   5   9    14142.45    13911.56    580.85 o
 -15   5   9     7418.35     7114.32    386.88 o
 -13   5   9    42965.69    41226.04   1140.90 o
 -11   5   9     2601.79     3378.53    276.32 o
  -9   5   9    35578.05    34773.39    766.42 o
  -7   5   9      181.41      169.65    218.49 o
  -5   5   9       73.96       43.98    222.06 o
  -3   5   9     7651.20     6605.41    265.05 o
  -1   5   9      679.88     1547.25    103.41 o
   1   5   9      234.73      872.12    146.47 o
   3   5   9    11815.66    11509.23    407.97 o
   5   5   9     5303.65     5252.24    204.57 o
   7   5   9     1686.54     1621.01    218.31 o
   9   5   9      535.06      752.23    230.91 o
  11   5   9     4831.35     4792.49    289.78 o
  13   5   9     9975.87     9746.14    351.44 o
  15   5   9      251.77      430.83    270.71 o
  17   5   9    11012.11    10686.02    384.71 o
  19   5   9     5002.66     5114.81    356.58 o
  21   5   9     9992.18     9358.75    376.18 o
  23   5   9     2918.96     3162.30    413.35 o
  25   5   9     8298.82     8934.03    493.52 o
 -30   6   9     2629.20     2164.23    557.08 o
 -28   6   9     6389.76     6268.83    706.89 o
 -26   6   9     4958.84     4859.88    649.20 o
 -24   6   9     6130.75     5393.68    359.25 o
 -22   6   9    14309.22    15198.82    503.29 o
 -20   6   9      495.47      532.21    290.71 o
 -18   6   9     2339.92     2640.97    316.14 o
 -16   6   9     2824.31     2749.12    326.41 o
 -14   6   9      983.58      908.76    220.58 o
 -12   6   9    16833.83    17278.73    372.53 o
 -10   6   9    14534.85    16089.85   1081.15 o
  -8   6   9     9170.34     9273.37    369.36 o
  -6   6   9    12354.41    13859.93    491.89 o
  -4   6   9      357.78      764.66    256.63 o
  -2   6   9     6915.29     7610.63    431.04 o
   0   6   9     3944.09     3765.24    227.35 o
   2   6   9    11855.08    11750.79    292.05 o
   4   6   9      679.16     2238.45    247.43 o
   6   6   9     7957.72     7518.91    300.76 o
   8   6   9      613.37      885.40    254.08 o
  10   6   9     4868.31     4441.55    354.24 o
  12   6   9      318.06      386.86    263.28 o
  14   6   9     4513.49     5290.09    324.10 o
  16   6   9     2074.61     2321.57    308.93 o
  18   6   9    10842.74    10899.07    451.81 o
  20   6   9     1110.31     1118.88    377.65 o
  22   6   9     3004.34     2553.16    349.85 o
 -25   7   9      817.38      544.45    372.50 o
 -23   7   9     1061.38      932.69    328.16 o
 -21   7   9     1505.35     1041.97    333.36 o
 -19   7   9      519.78      709.13    341.84 o
 -17   7   9     6878.30     6430.00    399.88 o
 -15   7   9    22608.31    25729.33    774.05 o
 -13   7   9     2052.53     2146.65    350.54 o
 -11   7   9    10533.21    10263.46    458.80 o
  -9   7   9       73.28      204.56    273.11 o
  -7   7   9     3246.37     3327.08    372.18 o
  -5   7   9    25100.88    25187.56    539.47 o
  -3   7   9    21891.29    21982.52    715.60 o
  -1   7   9     3425.35     3800.08    503.13 o
   1   7   9    22268.68    22605.26    913.87 o
   3   7   9      747.07      672.68    399.38 o
   5   7   9      107.89      264.51    331.60 o
   7   7   9    17594.72    17206.93    495.52 o
   9   7   9     6360.88     6969.80    515.39 o
  11   7   9    17816.18    17960.44    851.53 o
  13   7   9    17518.22    16684.16    713.57 o
  15   7   9     2764.94     3033.48    391.61 o
  17   7   9      244.79      330.58    436.00 o
 -18   8   9      196.61      303.67    345.07 o
 -16   8   9     2279.12     2703.14    374.38 o
 -14   8   9     2513.99     2214.83    369.76 o
 -12   8   9     3514.59     3846.73    392.89 o
 -10   8   9    18039.29    18288.61    609.59 o
  -8   8   9     8946.59     9132.98    520.18 o
  -6   8   9    25980.99    25887.99    754.20 o
  -4   8   9     3197.61     4230.12    459.92 o
  -2   8   9    15670.99    15415.84    586.63 o
   0   8   9      157.06      363.47    405.89 o
   2   8   9    14601.99    14616.11    581.55 o
   4   8   9      165.05      589.03    422.64 o
   6   8   9    10769.11    10730.27    549.86 o
   8   8   9      196.49      273.34    406.28 o
  10   8   9     9804.49     9081.41    544.28 o
 -40   0  10      206.56      401.86    387.92 o
 -38   0  10    10705.53    11038.38    535.00 o
 -36   0  10     4714.26     5255.54    449.33 o
 -34   0  10      586.92      819.54    388.06 o
 -32   0  10    83708.67    86341.49   1215.16 o
 -30   0  10    34156.24    39117.58   1193.69 o
 -28   0  10    81602.85    84842.16    985.58 o
 -26   0  10    17833.23    20711.02   2739.57 o
 -24   0  10       77.77       81.85    240.32 o
 -22   0  10   100117.36   100160.73   1970.40 o
 -20   0  10    38872.14    36553.95    436.89 o
 -18   0  10      664.02      767.62    145.61 o
 -16   0  10    89242.20    93168.40   1435.27 o
 -14   0  10    89757.34    86903.04   1667.21 o
 -12   0  10    38620.51    35139.04   1657.72 o
 -10   0  10    16709.72    15803.62    237.34 o
  -8   0  10    42964.68    39221.09    491.94 o
  -6   0  10    25316.67    27112.65    858.05 o
  -4   0  10    36124.01    38409.46    633.81 o
  -2   0  10    26250.64    25526.14    826.05 o
   0   0  10    18908.39    19291.11    717.36 o
   2   0  10    33862.90    35256.07    360.84 o
   4   0  10   324947.09   324525.63   2726.70 o
   6   0  10     4797.22     4728.16    183.64 o
   8   0  10    12283.38    13019.70    432.96 o
  10   0  10    10295.14    11119.92    233.93 o
  12   0  10    10881.32    12160.13    553.71 o
  14   0  10   108516.95    99370.61   3692.81 o
  16   0  10    92932.39    86405.85   1950.65 o
  18   0  10    73409.92    70416.77   1111.25 o
  20   0  10     4064.29     4696.23    556.36 o
  22   0  10    18186.84    17296.76    731.07 o
  24   0  10      168.01      945.71    517.92 o
  26   0  10    49649.68    49385.27   1275.33 o
  28   0  10     1316.46     2074.04    560.02 o
  30   0  10    21070.57    20886.08    805.49 o
  32   0  10     1267.20     1793.87    507.15 o
 -41   1  10     1064.46     1021.41    325.67 o
 -39   1  10        3.12      235.16    301.48 o
 -37   1  10    32871.17    33697.77    787.55 o
 -35   1  10     1909.13     2027.04    333.05 o
 -33   1  10    35965.61    37535.65    610.24 o
 -31   1  10       56.70      -43.81    310.24 o
 -29   1  10     5006.95     5302.33    355.28 o
 -27   1  10     6531.64     6654.58    453.09 o
 -25   1  10     9575.74     9014.00    260.53 o
 -23   1  10      554.64      447.39    179.26 o
 -21   1  10    26746.04    25686.61    781.95 o
 -19   1  10     1976.48     2490.24     84.57 o
 -17   1  10       64.55      628.29     85.12 o
 -15   1  10     4424.61     4365.17    116.24 o
 -13   1  10      689.34      864.21     94.03 o
 -11   1  10    22326.31    21414.72    557.21 o
  -9   1  10    58310.87    60500.80   1070.20 o
  -7   1  10    23370.04    21895.66    336.30 o
  -5   1  10     3064.94     2775.30    101.70 o
  -3   1  10    67882.30    71899.52   1037.70 o
  -1   1  10       14.64      137.95    100.66 o
   1   1  10    28247.76    27595.67   1124.97 o
   3   1  10    51468.21    50515.38   1388.22 o
   5   1  10    25659.59    24398.17    602.52 o
   7   1  10     8150.98     7781.14    153.52 o
   9   1  10    73201.48    72983.15   1006.43 o
  11   1  10     4800.56     5364.73    138.15 o
  13   1  10    27675.56    25769.63    362.27 o
  15   1  10    17887.50    17795.16    332.39 o
  17   1  10    20756.39    21689.50    514.55 o
  19   1  10     4789.82     4626.92    359.76 o
  21   1  10    86034.35    82800.03   1954.00 o
  23   1  10     2721.74     3005.54    387.90 o
  25   1  10    18882.25    17452.72    529.21 o
  27   1  10     3765.55     4106.78    411.01 o
  29   1  10      290.44      377.85    351.40 o
  31   1  10     4932.49     4914.59    398.64 o
 -40   2  10     2013.94     1621.46    293.91 o
 -38   2  10      370.58      379.17    286.07 o
 -36   2  10     3795.87     3695.34    336.05 o
 -34   2  10    19369.29    19877.07    623.09 o
 -32   2  10     5407.34     5799.03    337.05 o
 -30   2  10     8199.63     8821.45    356.25 o
 -28   2  10      816.14      450.55    248.04 o
 -26   2  10       92.11       94.70    230.70 o
 -24   2  10     1083.35     1116.50    121.72 o
 -22   2  10    61660.79    59549.82   1021.44 o
 -20   2  10     4034.00     4332.91    137.71 o
 -18   2  10    91757.80    87361.34   1487.92 o
 -16   2  10     4822.02     4716.10    153.57 o
 -14   2  10    18555.43    17579.65    370.97 o
 -12   2  10     1750.21     1834.36     83.80 o
 -10   2  10    64290.47    62759.15   1837.30 o
  -8   2  10       99.50      572.55    100.80 o
  -6   2  10   150188.33   145956.86   1547.89 o
  -4   2  10     1506.70     1865.14    110.63 o
  -2   2  10    20987.91    21485.34    490.36 o
   0   2  10    29464.63    29695.41    768.68 o
   2   2  10    43294.36    42919.51    562.77 o
   4   2  10    11817.89    12601.96    303.62 o
   6   2  10    71520.65    73217.60   2013.61 o
   8   2  10     1212.48     1698.55    170.89 o
  10   2  10      450.07      759.30    159.45 o
  12   2  10     4231.67     3987.40    132.54 o
  14   2  10      844.03      891.73    124.15 o
  16   2  10     3891.12     4004.02    332.32 o
  18   2  10    15778.69    16112.98    450.18 o
  20   2  10     3005.98     3044.44    350.24 o
  22   2  10     3393.05     3435.39    370.30 o
  24   2  10     6185.49     6604.93    573.27 o
  26   2  10     2188.84     2071.07    372.05 o
  28   2  10      270.37      116.10    356.67 o
  30   2  10     3520.58     2889.87    386.99 o
 -39   3  10     7385.27     7195.70    521.50 o
 -37   3  10     6177.94     5605.08    486.54 o
 -35   3  10      384.95       85.20    297.16 o
 -33   3  10     1413.75     1158.86    301.65 o
 -31   3  10       23.44      178.93    290.00 o
 -29   3  10    13512.40    13814.83    411.47 o
 -27   3  10    89257.75    89631.05   1757.99 o
 -25   3  10       53.84      169.86    173.89 o
 -23   3  10    30102.41    30442.63    770.67 o
 -21   3  10       76.22      462.64     83.88 o
 -19   3  10      443.55      627.03     84.90 o
 -17   3  10    71910.98    68848.70   1231.49 o
 -15   3  10   123372.39   118678.23   3887.84 o
 -13   3  10    79839.37    75980.88   2060.96 o
 -11   3  10   129125.93   123711.34   2078.44 o
  -9   3  10      541.52     1124.16    171.66 o
  -7   3  10     2827.99     3588.12    214.28 o
  -5   3  10   115526.06   112283.31   1183.74 o
  -3   3  10       94.45      247.96     78.01 o
  -1   3  10   200895.89   199210.20   3558.47 o
   1   3  10    50090.82    51875.27    794.78 o
   3   3  10    11280.03    11030.13    177.62 o
   5   3  10       77.70      121.95    172.97 o
   7   3  10    11808.05    11865.60    332.14 o
   9   3  10    24647.47    22952.19    711.66 o
  11   3  10    41060.94    38534.51    760.99 o
  13   3  10     5624.48     5134.25    201.72 o
  15   3  10      154.88      503.55    295.55 o
  17   3  10      320.45      401.16    265.60 o
  19   3  10    15901.65    14883.27    467.08 o
  21   3  10     4091.37     4628.18    373.79 o
  23   3  10     2452.51     2451.97    361.99 o
  25   3  10     1325.07     1176.98    360.89 o
  27   3  10     1010.86      838.17    359.15 o
  29   3  10     1087.42      999.19    403.48 o
 -36   4  10      409.62      486.93    407.34 o
 -34   4  10      851.94      960.10    421.10 o
 -32   4  10     3612.86     4110.16    466.38 o
 -30   4  10     4432.35     4648.58    472.07 o
 -28   4  10      184.25      294.78    410.50 o
 -26   4  10     2649.74     2767.21    317.80 o
 -24   4  10     2312.70     2135.93    194.07 o
 -22   4  10    18022.11    18681.36    323.85 o
 -20   4  10     4682.90     5045.37    173.38 o
 -18   4  10    14285.78    14738.45    415.36 o
 -16   4  10      394.33      458.97    185.19 o
 -14   4  10     5775.00     5792.66    232.87 o
 -12   4  10      191.48      415.97    196.30 o
 -10   4  10    36033.86    35017.90    713.09 o
  -8   4  10      599.56     1819.60    216.28 o
  -6   4  10    14599.20    13540.13    428.82 o
  -4   4  10     4302.26     3717.55    241.38 o
  -2   4  10     7049.69     6510.69    241.57 o
   0   4  10    18318.83    17758.34    424.92 o
   2   4  10    33710.54    35635.76   1088.47 o
   4   4  10    11220.72    11544.06    278.20 o
   6   4  10     7493.34     7323.62    248.12 o
   8   4  10     1133.18     1192.12    227.96 o
  10   4  10      282.12      358.17    268.41 o
  12   4  10     3798.14     4303.21    332.02 o
  14   4  10     1064.15     1581.72    327.08 o
  16   4  10     6889.57     6982.58    389.66 o
  18   4  10       87.39      532.00    328.19 o
  20   4  10      945.51      346.10    321.70 o
  22   4  10       89.25      -10.72    341.79 o
  24   4  10      940.50     1078.46    350.95 o
  26   4  10     4665.40     4631.18    466.46 o
 -33   5  10     1026.61     1254.51    426.13 o
 -31   5  10     1154.15      932.22    435.51 o
 -29   5  10     3066.06     3114.98    443.25 o
 -27   5  10      222.20       68.51    286.40 o
 -25   5  10     4820.67     5188.97    357.80 o
 -23   5  10     3112.03     3447.64    328.33 o
 -21   5  10     7615.35     7177.98    407.08 o
 -19   5  10     1078.24     1187.09    321.99 o
 -17   5  10       37.42      290.05    194.56 o
 -15   5  10      960.70     1790.26    329.74 o
 -13   5  10      279.68      470.40    235.67 o
 -11   5  10     8280.95     8164.62    284.16 o
  -9   5  10      497.11      469.52    233.02 o
  -7   5  10     2961.05     2979.18    261.94 o
  -5   5  10     9348.61     9418.78    354.74 o
  -3   5  10     2478.92     2455.16    265.21 o
  -1   5  10     5850.43     5963.27    245.28 o
   1   5  10     2512.13     3057.78    164.30 o
   3   5  10     1092.88     1027.42    113.32 o
   5   5  10     6421.53     6533.37    241.49 o
   7   5  10      145.00      477.42    227.18 o
   9   5  10    10175.48    10811.50    343.11 o
  11   5  10      213.02     1129.49    275.44 o
  13   5  10        5.05      174.30    282.62 o
  15   5  10     7472.66     7722.39    389.95 o
  17   5  10     1817.89     2033.47    343.75 o
  19   5  10    13711.97    13268.40    494.50 o
  21   5  10     1748.42     2386.56    331.64 o
  23   5  10      787.70      850.28    430.56 o
  25   5  10      464.65      247.47    421.08 o
 -30   6  10     1923.44     1281.01    550.26 o
 -28   6  10     2196.59     1876.97    534.63 o
 -26   6  10      527.83      -41.95    361.55 o
 -24   6  10       27.15       75.88    366.54 o
 -22   6  10    17258.57    16682.29    545.06 o
 -20   6  10     9836.52     9797.35    471.18 o
 -18   6  10     8356.47     8748.54    470.27 o
 -16   6  10     9561.50     9485.63    479.19 o
 -14   6  10     1220.67     1541.19    254.93 o
 -12   6  10     9227.31     8908.11    350.73 o
 -10   6  10    19427.90    21462.37    681.30 o
  -8   6  10     2998.43     3825.92    322.64 o
  -6   6  10    27867.04    26764.99    783.57 o
  -4   6  10       60.01      205.20    263.69 o
  -2   6  10     2165.25     2185.10    276.57 o
   0   6  10    21694.82    21887.52    789.97 o
   2   6  10     1320.18     1838.61    289.36 o
   4   6  10    45635.25    43647.49    532.69 o
   6   6  10     4720.48     5244.90    289.17 o
   8   6  10     7432.46     7222.87    402.88 o
  10   6  10     2491.62     2707.90    357.65 o
  12   6  10     1543.09     1735.51    274.02 o
  14   6  10    12628.67    13189.48    471.91 o
  16   6  10     5235.01     5633.72    360.35 o
  18   6  10     3989.81     3566.25    342.67 o
  20   6  10       63.45      119.76    344.72 o
 -25   7  10        0.08     -285.25    392.34 o
 -23   7  10      761.52      920.56    341.35 o
 -21   7  10      124.18      133.19    328.54 o
 -19   7  10     5180.05     5544.42    561.97 o
 -17   7  10       64.25      330.11    333.99 o
 -15   7  10     4406.75     4494.66    443.27 o
 -13   7  10     1967.51     2921.08    436.87 o
 -11   7  10     1867.42     1977.15    330.72 o
  -9   7  10     5434.29     5744.11    380.89 o
  -7   7  10     3392.63     3301.71    350.52 o
  -5   7  10     7449.47     7892.97    409.90 o
  -3   7  10      338.36     1266.55    344.23 o
  -1   7  10     4707.82     5963.60    481.46 o
   1   7  10     2730.15     2918.94    362.12 o
   3   7  10     4386.58     4343.37    453.61 o
   5   7  10     4281.74     3962.61    376.44 o
   7   7  10     4532.62     5370.58    403.20 o
   9   7  10     1921.67     2347.03    376.39 o
  11   7  10        3.37      292.15    342.55 o
  13   7  10      335.10      787.97    360.32 o
  15   7  10       10.54     -110.42    439.14 o
 -16   8  10     1583.19     1209.96    382.00 o
 -14   8  10     2630.99     2639.59    422.30 o
 -12   8  10     1950.07     2179.85    416.72 o
 -10   8  10      816.95     1276.24    416.37 o
  -8   8  10      960.83     2136.26    529.61 o
  -6   8  10       49.44      812.47    405.34 o
  -4   8  10     3979.15     4097.15    466.66 o
  -2   8  10     4728.45     4955.68    482.52 o
   0   8  10      946.54     1033.62    421.42 o
   2   8  10     2366.18     2292.83    439.00 o
   4   8  10     1620.25     1643.15    440.69 o
   6   8  10      326.10      146.65    428.42 o
   8   8  10        4.55       -0.90    417.59 o
 -39   1  11    12005.20    12712.06    644.91 o
 -37   1  11      735.67      850.41    322.78 o
 -35   1  11    13892.85    14168.23    473.08 o
 -33   1  11     4016.06     3976.96    380.35 o
 -31   1  11      488.09      262.72    249.30 o
 -29   1  11    23879.62    25967.16    474.15 o
 -27   1  11     1366.33     1280.15    270.41 o
 -25   1  11    18922.35    19226.79    869.83 o
 -23   1  11    28812.48    26810.29   1122.40 o
 -21   1  11       37.19      186.46     62.64 o
 -19   1  11     8964.25     9189.02    230.71 o
 -17   1  11    55621.68    52525.71    803.76 o
 -15   1  11    41429.99    40412.91   1188.24 o
 -13   1  11   125748.27   125839.75   3104.54 o
 -11   1  11       53.81     1267.38    114.30 o
  -9   1  11    10050.01     9971.19    475.32 o
  -7   1  11    21155.18    20653.86    351.08 o
  -5   1  11     4110.42     4345.49    139.39 o
  -3   1  11   104179.25    98016.02   1721.28 o
  -1   1  11    12176.96    12046.15    352.12 o
   1   1  11      446.59      771.27    154.18 o
   3   1  11     3302.25     3163.47    162.28 o
   5   1  11       12.01       55.97    118.76 o
   7   1  11    83140.88    81836.06    517.22 o
   9   1  11    36049.62    36147.27    730.20 o
  11   1  11     6234.75     6826.30    154.52 o
  13   1  11      169.48       66.56     75.92 o
  15   1  11        4.81      -16.54    195.65 o
  17   1  11     7413.42     7229.32    382.01 o
  19   1  11    22840.18    21767.27    781.62 o
  21   1  11     1837.79     2453.42    369.06 o
  23   1  11     2282.03     2813.33    386.71 o
  25   1  11     1939.60     1895.16    383.23 o
  27   1  11     2888.78     2453.39    390.13 o
  29   1  11     6248.38     6017.60    422.32 o
 -38   2  11       49.54      -18.41    290.34 o
 -36   2  11     4495.74     4499.26    347.39 o
 -34   2  11    17801.33    19519.67    522.69 o
 -32   2  11       73.21      145.56    272.06 o
 -30   2  11    20676.51    21073.56    855.20 o
 -28   2  11     7371.88     6875.07    263.45 o
 -26   2  11     1356.21     1073.05    242.19 o
 -24   2  11     6167.09     6854.15    173.79 o
 -22   2  11    44908.44    43402.20    945.84 o
 -20   2  11    45868.01    44218.71    564.86 o
 -18   2  11   113083.31   112601.16   1961.55 o
 -16   2  11      807.67      899.51    100.14 o
 -14   2  11    13562.14    13177.25    257.26 o
 -12   2  11    82234.27    80127.37   1277.97 o
 -10   2  11     1443.55     2079.92    163.38 o
  -8   2  11   119548.01   119889.77   3096.60 o
  -6   2  11     4530.49     4831.04    224.08 o
  -4   2  11       14.90       80.80    106.02 o
  -2   2  11     9985.21     9194.98    170.44 o
   0   2  11       55.66      824.01    123.70 o
   2   2  11    85625.75    83887.00   2728.12 o
   4   2  11      132.48      204.39    162.91 o
   6   2  11      988.86     1384.26    205.70 o
   8   2  11     1423.85     1563.97    170.31 o
  10   2  11     4425.65     4620.95    167.90 o
  12   2  11    20101.13    19084.87    289.30 o
  14   2  11    15075.88    15274.82    389.76 o
  16   2  11    11040.97    11025.34    412.92 o
  18   2  11      198.34      300.02    312.20 o
  20   2  11      783.94     1022.00    331.48 o
  22   2  11     2623.61     2920.85    370.81 o
  24   2  11    18922.24    18058.53    615.12 o
  26   2  11        7.86      402.23    357.64 o
  28   2  11    14764.62    14215.49    518.54 o
 -37   3  11     3038.53     2401.32    447.87 o
 -35   3  11       19.84      -45.58    422.83 o
 -33   3  11     3340.48     3285.15    447.38 o
 -31   3  11     1125.40     1297.28    287.49 o
 -29   3  11     1657.06     1666.96    271.87 o
 -27   3  11     5383.43     5651.17    246.19 o
 -25   3  11     3050.17     3091.15    207.28 o
 -23   3  11    13410.12    13559.47    491.47 o
 -21   3  11    13296.75    13188.50    227.77 o
 -19   3  11    11529.22    11622.89    148.44 o
 -17   3  11     4905.45     4628.03    161.25 o
 -15   3  11     5236.33     4846.36    167.29 o
 -13   3  11     3206.94     2891.29    180.69 o
 -11   3  11      514.21      553.22    164.67 o
  -9   3  11    24631.52    22379.95    549.41 o
  -7   3  11     3494.87     3167.36    255.65 o
  -5   3  11     2787.38     3016.51    218.08 o
  -3   3  11     8735.37     9273.83    202.27 o
  -1   3  11     9736.62     9999.58    426.89 o
   1   3  11    16276.43    16900.29    225.44 o
   3   3  11     4030.29     4215.28    198.96 o
   5   3  11     7255.19     6921.15    228.76 o
   7   3  11     1301.27     1561.58    224.46 o
   9   3  11    27921.84    27657.16    669.31 o
  11   3  11     2470.93     2643.14    242.13 o
  13   3  11    20978.63    20777.61    479.37 o
  15   3  11      102.73      412.15    310.09 o
  17   3  11        1.64      258.70    290.20 o
  19   3  11      613.71      794.74    325.03 o
  21   3  11     7422.79     7136.42    419.43 o
  23   3  11      667.17      465.38    336.00 o
  25   3  11     7976.72     7617.04    442.49 o
  27   3  11       48.53      157.77    352.52 o
 -36   4  11      490.68      370.91    411.43 o
 -34   4  11     3275.96     3087.86    459.51 o
 -32   4  11     1240.82     1339.19    417.76 o
 -30   4  11     2005.11     1531.18    424.74 o
 -28   4  11    10106.89     9477.31    570.71 o
 -26   4  11    16001.83    14903.40    499.25 o
 -24   4  11    11035.71    11462.43    366.94 o
 -22   4  11     5065.97     4874.10    313.58 o
 -20   4  11    16787.76    16784.80    611.31 o
 -18   4  11      710.57      709.53    181.30 o
 -16   4  11    10197.99     9810.34    306.14 o
 -14   4  11    39566.70    38504.47    970.57 o
 -12   4  11     2876.77     3324.29    235.18 o
 -10   4  11    45752.59    43924.16    525.95 o
  -8   4  11    66143.34    63209.80   3367.70 o
  -6   4  11     3188.40     3121.51    236.83 o
  -4   4  11     4912.06     4882.87    259.82 o
  -2   4  11    29819.77    31013.55    428.97 o
   0   4  11     4060.57     4166.05    133.76 o
   2   4  11   149192.94   146138.05   5693.04 o
   4   4  11    18762.19    19887.64    360.35 o
   6   4  11    58263.13    60821.33   2388.86 o
   8   4  11       90.48      381.68    229.52 o
  10   4  11    26724.33    28537.48    527.37 o
  12   4  11     9067.64     9400.44    403.46 o
  14   4  11    53325.23    51924.68    826.11 o
  16   4  11     1261.40     1301.83    345.96 o
  18   4  11    15059.89    14222.52    487.78 o
  20   4  11      446.01       78.34    337.00 o
  22   4  11      899.61      609.28    337.18 o
  24   4  11     7493.29     8078.40    447.14 o
  26   4  11     1869.23     1416.43    402.71 o
 -33   5  11     5129.88     4278.88    490.04 o
 -31   5  11      102.53      365.76    428.84 o
 -29   5  11     2920.92     2878.86    493.71 o
 -27   5  11      225.26      213.60    411.45 o
 -25   5  11      338.20      441.92    297.56 o
 -23   5  11      861.69     1075.39    294.96 o
 -21   5  11     4182.55     3974.80    370.45 o
 -19   5  11    16356.54    15470.05   1039.93 o
 -17   5  11     3202.78     3616.51    253.07 o
 -15   5  11    35882.86    36843.26    488.40 o
 -13   5  11     1971.28     1921.72    231.55 o
 -11   5  11     6863.86     6239.33    278.67 o
  -9   5  11     5853.66     5747.58    280.56 o
  -7   5  11    27164.14    27387.95    917.89 o
  -5   5  11     5485.35     6419.54    307.51 o
  -3   5  11    91600.73    90843.89   1240.39 o
  -1   5  11       85.02      261.53    130.04 o
   1   5  11    18741.04    17227.79    702.24 o
   3   5  11    11226.40    11204.43    355.52 o
   5   5  11    16832.69    17997.34    325.16 o
   7   5  11    30036.29    31509.11    458.95 o
   9   5  11    58291.49    59531.41    980.30 o
  11   5  11    12756.81    13312.37    422.07 o
  13   5  11    13021.00    13066.52    440.53 o
  15   5  11     5856.42     6261.73    402.58 o
  17   5  11      200.85      668.27    341.15 o
  19   5  11    10540.61    11456.68    749.27 o
  21   5  11     1546.95     1258.93    305.39 o
  23   5  11     2683.20     2490.47    446.86 o
 -28   6  11       60.91      295.64    523.32 o
 -26   6  11      875.62     1145.09    516.14 o
 -24   6  11        2.48      136.76    361.04 o
 -22   6  11     4583.48     4973.25    521.12 o
 -20   6  11      465.44     1066.67    379.57 o
 -18   6  11    19330.52    14965.57    745.52 o
 -16   6  11      951.56     1109.79    365.60 o
 -14   6  11     2221.91     2076.91    275.71 o
 -12   6  11     3220.87     3538.31    307.86 o
 -10   6  11     6714.36     6916.86    399.69 o
  -8   6  11        2.01      161.86    260.42 o
  -6   6  11    27438.02    28494.84    622.63 o
  -4   6  11      797.56     1026.29    280.06 o
  -2   6  11     6556.95     6136.30    327.24 o
   0   6  11     5121.27     5750.78    327.05 o
   2   6  11     3581.83     3576.12    313.76 o
   4   6  11       34.97      714.43    331.70 o
   6   6  11    14763.31    14978.68    530.92 o
   8   6  11     1139.20     1530.92    358.01 o
  10   6  11    15345.19    14231.70    572.58 o
  12   6  11     8154.04     8548.41    475.20 o
  14   6  11     7054.75     6846.50    456.21 o
  16   6  11       85.20      530.51    370.60 o
  18   6  11      990.88     1152.92    388.32 o
 -23   7  11    10085.94    10292.62    552.08 o
 -21   7  11     1194.74     1090.93    379.45 o
 -19   7  11      438.01      191.89    373.06 o
 -17   7  11     4435.65     4556.52    439.25 o
 -15   7  11       16.34      207.18    397.37 o
 -13   7  11    27882.30    28148.47   1102.38 o
 -11   7  11     6116.46     6517.73    482.88 o
  -9   7  11     4451.80     4052.86    373.86 o
  -7   7  11       27.86      294.56    331.02 o
  -5   7  11      783.51      214.42    332.80 o
  -3   7  11      814.56      978.91    351.03 o
  -1   7  11     6563.12     7020.62    415.70 o
   1   7  11      416.16       93.62    351.04 o
   3   7  11       30.46      148.26    357.54 o
   5   7  11     2288.72     1944.55    374.18 o
   7   7  11     5100.57     4648.13    395.80 o
   9   7  11        9.35      212.70    355.49 o
  11   7  11        3.24       37.50    348.50 o
  13   7  11     1458.13     1566.85    379.19 o
 -14   8  11     2170.54     1668.29    416.83 o
 -12   8  11     5305.23     5478.82    463.05 o
 -10   8  11     8499.00     7418.86    494.43 o
  -8   8  11     6831.66     7789.80    524.98 o
  -6   8  11     9342.28     9236.45    509.96 o
  -4   8  11      785.03      699.74    416.76 o
  -2   8  11       24.11     -127.45    412.11 o
   0   8  11      493.93      527.26    401.23 o
   2   8  11     1050.61     1587.93    450.80 o
   4   8  11      475.53      973.65    445.91 o
 -40   0  12     6635.78     5325.41    475.08 o
 -38   0  12     5945.02     6887.95    509.97 o
 -36   0  12    10626.39    12772.28    837.50 o
 -34   0  12    14952.57    16220.54    762.46 o
 -32   0  12    36558.69    39367.06   1603.29 o
 -30   0  12     1774.79     2035.08    485.42 o
 -28   0  12     1115.98     1217.53    776.23 o
 -26   0  12     8049.71     9692.21   1887.54 o
 -24   0  12    16461.88    14075.93   1423.60 o
 -22   0  12   168443.77   147959.06  10001.63 o
 -20   0  12    55693.78    54271.27    996.40 o
 -18   0  12    29919.97    29164.47    415.91 o
 -16   0  12     1775.45     1508.14    165.06 o
 -14   0  12    35473.43    34905.59    779.57 o
 -12   0  12     8726.34     9379.82    656.15 o
 -10   0  12   233940.33   226829.86   2643.97 o
  -8   0  12    24116.18    24951.84    314.17 o
  -6   0  12   100464.03    92719.82   4681.89 o
  -4   0  12     1859.95     2190.61    167.03 o
  -2   0  12    62664.54    62646.11   1093.34 o
   0   0  12    50853.29    53472.05    685.06 o
   2   0  12   166883.61   173419.95    976.91 o
   4   0  12     8696.34     8192.22    264.52 o
   6   0  12    29902.52    30046.87    586.82 o
   8   0  12     7466.83     7671.75    294.55 o
  10   0  12      505.49     2326.60    221.92 o
  12   0  12    70239.27    61538.23   1964.52 o
  14   0  12       20.44       32.94    128.62 o
  16   0  12     4361.07     4436.49    499.68 o
  18   0  12     1968.82     2275.83    491.08 o
  20   0  12    19973.60    20395.67    777.90 o
  22   0  12     8031.24     9344.49    833.75 o
  24   0  12      808.85      975.10    512.77 o
  26   0  12     7223.74     6536.27    788.09 o
  28   0  12     2066.24     2178.94    525.03 o
 -39   1  12     5908.36     5496.06    305.43 o
 -37   1  12     2192.49     1823.71    258.84 o
 -35   1  12     2113.42     2325.63    323.78 o
 -33   1  12     9536.96     9453.49    431.74 o
 -31   1  12    16977.46    18552.07    837.67 o
 -29   1  12      510.96      830.10    278.92 o
 -27   1  12    39538.14    39758.97    967.73 o
 -25   1  12     1543.08     1325.99    167.86 o
 -23   1  12     2410.17     2546.89    113.76 o
 -21   1  12    23395.07    22071.32    387.64 o
 -19   1  12    13081.68    12378.43    288.95 o
 -17   1  12    19182.90    18161.79    432.77 o
 -15   1  12   126454.04   122737.06   1153.04 o
 -13   1  12     1823.49     2066.81    155.52 o
 -11   1  12    25479.55    25078.85    646.22 o
  -9   1  12     8550.18     8692.97    160.63 o
  -7   1  12    22313.43    21953.96    580.81 o
  -5   1  12    76936.70    77767.99    856.09 o
  -3   1  12   102519.16    98056.39   4855.07 o
  -1   1  12    28880.71    27209.59    435.96 o
   1   1  12    69152.14    67556.56   1306.20 o
   3   1  12     5889.89     6203.33    194.62 o
   5   1  12       17.50      666.32    131.88 o
   7   1  12    14428.70    15088.65    275.17 o
   9   1  12      788.92      945.12    120.50 o
  11   1  12     3064.78     3013.63    140.69 o
  13   1  12    12836.24    12359.83    462.86 o
  15   1  12     1783.07     1674.27    315.45 o
  17   1  12        9.84     -123.37    322.40 o
  19   1  12     4433.75     4474.48    377.57 o
  21   1  12     1496.99     1121.94    356.01 o
  23   1  12     1170.22     1273.05    363.11 o
  25   1  12     8225.24     6912.96    439.28 o
  27   1  12       37.56       21.69    347.55 o
 -38   2  12       38.25     -376.75    376.75 o
 -36   2  12     2981.74     3180.02    323.77 o
 -34   2  12     8179.25     8449.81    318.41 o
 -32   2  12     8906.07     8930.11    370.99 o
 -30   2  12    46476.34    48633.23    981.67 o
 -28   2  12      662.30      536.25    276.15 o
 -26   2  12     4267.27     3972.42    289.43 o
 -24   2  12     3819.11     3795.98    155.14 o
 -22   2  12      584.35      760.21    122.87 o
 -20   2  12    39934.27    39031.66    737.00 o
 -18   2  12    26784.17    26640.61    377.95 o
 -16   2  12     2764.16     2602.80    113.87 o
 -14   2  12     7890.10     8001.27    230.16 o
 -12   2  12    33097.09    32918.78   1061.12 o
 -10   2  12    13855.36    13636.09    222.88 o
  -8   2  12      792.39      890.18    107.89 o
  -6   2  12     8993.30     8964.10    294.56 o
  -4   2  12      811.45      941.01    123.63 o
  -2   2  12    54298.38    55587.04    953.00 o
   0   2  12    72837.22    68357.00   1049.98 o
   2   2  12    10586.35    12363.94    316.74 o
   4   2  12    29982.84    27943.64    730.76 o
   6   2  12       23.62      237.39    196.11 o
   8   2  12      154.77      245.24    173.80 o
  10   2  12    13666.39    14210.92    301.80 o
  12   2  12     5880.31     6012.94    159.05 o
  14   2  12    20886.05    19806.50    461.17 o
  16   2  12    35182.03    34205.32   1227.22 o
  18   2  12     4003.14     4182.59    376.33 o
  20   2  12     3736.43     3682.05    386.63 o
  22   2  12     5382.83     5046.05    399.48 o
  24   2  12      748.50      608.23    344.61 o
  26   2  12     9753.49     9445.41    576.98 o
  28   2  12     2455.63     1698.60    388.10 o
 -37   3  12    25929.89    25230.61   1116.88 o
 -35   3  12     9182.05     8725.87    542.88 o
 -33   3  12     3140.15     3310.17    529.61 o
 -31   3  12     2075.59     2688.64    423.49 o
 -29   3  12      915.61     1000.02    389.40 o
 -27   3  12    11873.79    11577.47    615.62 o
 -25   3  12    51210.75    49689.67   1176.39 o
 -23   3  12     1221.65     1466.19    134.98 o
 -21   3  12     7081.15     6442.05    303.76 o
 -19   3  12       53.36      149.55     75.18 o
 -17   3  12    14190.71    14070.56    374.80 o
 -15   3  12     7232.78     7680.63    216.57 o
 -13   3  12       26.11      388.43    165.46 o
 -11   3  12     1193.78     1260.51    207.12 o
  -9   3  12     1340.55     1417.29    243.82 o
  -7   3  12     6254.19     7002.86    319.73 o
  -5   3  12    90682.50    87375.64    677.86 o
  -3   3  12     7055.57     7242.02    163.17 o
  -1   3  12     6606.42     6513.67    169.85 o
   1   3  12     9182.76     8887.56    279.49 o
   3   3  12     5095.44     5352.07    214.78 o
   5   3  12    65509.79    63385.47   1093.27 o
   7   3  12    32552.03    31147.78    472.47 o
   9   3  12    57229.73    58155.85    903.84 o
  11   3  12       57.09      194.72    232.99 o
  13   3  12    22233.76    21398.27    958.98 o
  15   3  12     9737.84     9934.18    417.08 o
  17   3  12    66988.86    67329.84   1085.41 o
  19   3  12      242.51      526.35    334.94 o
  21   3  12    33850.14    34623.43    653.49 o
  23   3  12      150.43      -53.49    329.95 o
  25   3  12     1262.29     1170.96    379.20 o
 -34   4  12     2785.33     2485.32    460.29 o
 -32   4  12      730.26      965.61    429.38 o
 -30   4  12     3997.66     3992.77    475.03 o
 -28   4  12      868.41      621.70    390.86 o
 -26   4  12        2.42        7.70    380.03 o
 -24   4  12     2846.45     3137.89    294.46 o
 -22   4  12      313.55      444.17    273.23 o
 -20   4  12       58.06      153.50    185.78 o
 -18   4  12     3153.61     3900.87    211.21 o
 -16   4  12        0.25     -136.73    198.40 o
 -14   4  12     4070.45     4613.53    260.53 o
 -12   4  12     3448.53     3874.60    252.88 o
 -10   4  12    12307.86    11974.26    319.58 o
  -8   4  12      505.38     1640.54    245.21 o
  -6   4  12     2423.99     2692.74    252.31 o
  -4   4  12       44.05       96.69    234.73 o
  -2   4  12      350.87      493.22     73.75 o
   0   4  12    15982.68    15554.96    273.99 o
   2   4  12     1780.87     2227.97    128.55 o
   4   4  12    23989.98    24656.43    994.97 o
   6   4  12     3794.58     3991.93    263.07 o
   8   4  12     3881.70     3971.23    278.07 o
  10   4  12     2892.42     3490.78    340.14 o
  12   4  12    12881.57    12761.74    458.41 o
  14   4  12    15727.18    16449.88    519.84 o
  16   4  12     9707.02     9182.26    437.64 o
  18   4  12     8239.59     7873.07    396.16 o
  20   4  12      260.78      596.12    356.10 o
  22   4  12     2598.92     2579.20    374.68 o
  24   4  12      488.63      525.28    357.50 o
 -31   5  12     1151.14     1379.77    518.27 o
 -29   5  12       83.24      370.46    423.21 o
 -27   5  12    10526.00    10972.33    738.49 o
 -25   5  12     6839.22     6366.28    362.15 o
 -23   5  12        1.75       44.23    297.17 o
 -21   5  12     3264.68     2484.66    355.45 o
 -19   5  12       73.33      230.68    333.95 o
 -17   5  12    12805.78    12590.50    485.33 o
 -15   5  12    35591.55    34809.47    568.07 o
 -13   5  12        1.96      264.28    237.31 o
 -11   5  12     3542.91     3110.22    257.87 o
  -9   5  12     2252.19     2126.48    243.84 o
  -7   5  12    10009.48     9592.21    320.01 o
  -5   5  12    15230.63    14814.01    375.27 o
  -3   5  12     7766.93     8730.55    447.57 o
  -1   5  12     1490.89     1610.48    184.19 o
   1   5  12     3108.25     3005.16    288.36 o
   3   5  12     9481.60    10068.40    355.28 o
   5   5  12     6325.61     6391.45    256.67 o
   7   5  12      237.59      675.21    220.38 o
   9   5  12       24.45      678.05    308.65 o
  11   5  12     7572.83     8311.72    405.94 o
  13   5  12     1695.44     1747.73    347.48 o
  15   5  12      765.05      486.09    351.84 o
  17   5  12     2636.91     3130.07    394.39 o
  19   5  12     2348.29     1807.79    375.46 o
  21   5  12      734.65      612.10    362.63 o
 -28   6  12      569.05      981.82    545.56 o
 -26   6  12       24.88       92.19    513.10 o
 -24   6  12     4686.89     4442.30    532.92 o
 -22   6  12     6138.80     6749.45    486.03 o
 -20   6  12    23199.69    21892.54    690.72 o
 -18   6  12     1764.99     1900.25    391.06 o
 -16   6  12      847.27      277.80    377.65 o
 -14   6  12     7758.30     8357.67    355.52 o
 -12   6  12     5231.61     5864.44    350.75 o
 -10   6  12    32378.09    31722.56    733.07 o
  -8   6  12       38.66      -84.63    270.91 o
  -6   6  12     4907.75     5092.67    317.27 o
  -4   6  12     4496.79     4385.89    314.05 o
  -2   6  12        2.47       37.04    289.53 o
   0   6  12    21617.96    19423.94    817.46 o
   2   6  12     2030.88     2253.92    308.47 o
   4   6  12      891.83      735.51    338.07 o
   6   6  12      204.66      321.73    341.76 o
   8   6  12     1334.66     1578.54    369.94 o
  10   6  12     6693.11     7232.65    449.51 o
  12   6  12    10273.97    10693.27    551.07 o
  14   6  12      343.78      501.81    380.35 o
  16   6  12     6381.54     6507.11    449.80 o
 -21   7  12       46.82       59.18    378.85 o
 -19   7  12     3395.16     2821.58    431.56 o
 -17   7  12      298.70      180.31    380.45 o
 -15   7  12     2536.06     2905.96    443.61 o
 -13   7  12      515.22      833.92    402.11 o
 -11   7  12      123.36      330.97    401.77 o
  -9   7  12     2494.73     3009.69    361.15 o
  -7   7  12      651.53     1074.11    344.30 o
  -5   7  12     5928.35     5705.71    402.16 o
  -3   7  12      548.60      834.52    308.21 o
  -1   7  12     2284.68     2007.99    327.77 o
   1   7  12      673.16      680.01    360.25 o
   3   7  12      795.16      753.24    352.77 o
   5   7  12     2868.36     2825.04    374.81 o
   7   7  12     1406.30     1848.14    390.10 o
   9   7  12     2867.14     3306.54    402.64 o
  11   7  12      235.57      345.21    358.86 o
 -10   8  12     4986.43     5012.11    471.73 o
  -8   8  12      895.66     1114.14    421.60 o
  -6   8  12     2546.84     2369.85    532.82 o
  -4   8  12      345.98      177.35    406.40 o
  -2   8  12      193.86       95.58    425.40 o
 -39   1  13     8887.87     9157.79    438.24 o
 -37   1  13    11523.93    11295.64    419.18 o
 -35   1  13        1.09      293.05    352.92 o
 -33   1  13      510.47      326.63    279.99 o
 -31   1  13      243.47      292.85    275.06 o
 -29   1  13    39985.19    41080.05   1598.77 o
 -27   1  13     4382.07     4465.61    402.13 o
 -25   1  13     3320.00     3155.62    196.25 o
 -23   1  13       17.70      187.73    112.03 o
 -21   1  13     1698.58     1899.41    131.02 o
 -19   1  13    20140.93    19494.18    484.81 o
 -17   1  13    76038.02    76314.19   2606.36 o
 -15   1  13     4385.47     4525.24    178.83 o
 -13   1  13    10936.13    10609.77    181.62 o
 -11   1  13        9.91       74.11    120.68 o
  -9   1  13     4029.72     4809.61    221.00 o
  -7   1  13   101990.76   104025.34   2046.42 o
  -5   1  13      925.76     1235.33    131.90 o
  -3   1  13    47883.91    47345.24    755.88 o
  -1   1  13     6788.08     7135.77    222.11 o
   1   1  13      591.43     1243.31    174.40 o
   3   1  13     7999.69     8009.33    242.41 o
   5   1  13    45900.04    45819.94   1015.40 o
   7   1  13     7023.05     7446.85    303.19 o
   9   1  13    37296.69    41136.45    723.71 o
  11   1  13     2818.96     2941.58    166.25 o
  13   1  13     2147.85     2530.44    139.08 o
  15   1  13     8846.95     9403.92    409.53 o
  17   1  13      153.38      417.13    330.99 o
  19   1  13    25176.08    24702.89    598.96 o
  21   1  13     1334.55     1315.34    367.41 o
  23   1  13      260.77       68.57    358.94 o
  25   1  13     1730.34     1411.69    378.24 o
  27   1  13       41.69      280.47    362.53 o
 -38   2  13       86.72     -139.13    384.25 o
 -36   2  13       13.31       -4.87    391.83 o
 -34   2  13    10768.75    10931.15    523.34 o
 -32   2  13    10082.72    10476.69    881.92 o
 -30   2  13      211.17       85.15    268.41 o
 -28   2  13      102.50     -246.09    246.09 o
 -26   2  13      422.16      454.91    187.47 o
 -24   2  13    51276.83    49617.80   1039.19 o
 -22   2  13    12898.13    12170.97    272.49 o
 -20   2  13     2862.94     2863.87    142.00 o
 -18   2  13      669.21      778.12    109.08 o
 -16   2  13        5.77      -51.68    101.93 o
 -14   2  13    36198.61    36931.30    837.37 o
 -12   2  13    84860.30    80853.86    854.87 o
 -10   2  13     5698.81     5317.49    162.64 o
  -8   2  13    39062.34    37648.19    584.58 o
  -6   2  13      206.50      155.06    102.29 o
  -4   2  13     1255.05     1721.98    135.67 o
  -2   2  13    48708.22    46495.55    721.90 o
   0   2  13    57565.96    57580.39   1344.01 o
   2   2  13    85901.94    82500.11   1093.25 o
   4   2  13    17750.93    16008.95    520.97 o
   6   2  13     6481.03     6975.24    251.01 o
   8   2  13      136.22      585.18    162.89 o
  10   2  13    34551.38    35534.01    614.58 o
  12   2  13      543.32      792.01    128.01 o
  14   2  13    37878.61    40183.78    740.83 o
  16   2  13      108.22      261.54    327.55 o
  18   2  13      703.00     1412.21    351.17 o
  20   2  13      243.91      452.48    353.44 o
  22   2  13     2710.11     2314.60    379.95 o
  24   2  13     8193.88     8491.51    639.14 o
  26   2  13     2653.58     2581.78    384.97 o
 -37   3  13     1916.10     2460.66    450.57 o
 -35   3  13      180.24      529.51    435.57 o
 -33   3  13     1546.01     1790.33    441.53 o
 -31   3  13     1125.24     1129.70    423.42 o
 -29   3  13      426.93      387.69    399.85 o
 -27   3  13     4597.21     4177.34    439.33 o
 -25   3  13     1181.63     1498.41    408.30 o
 -23   3  13     7323.61     7986.53    293.21 o
 -21   3  13     1146.99     1413.18    193.12 o
 -19   3  13     6015.33     5840.16    231.19 o
 -17   3  13      122.63      864.60    175.07 o
 -15   3  13    26402.65    26699.24    377.15 o
 -13   3  13    19182.02    20287.23    446.51 o
 -11   3  13    12195.56    12655.52    309.02 o
  -9   3  13     3691.85     4091.70    281.19 o
  -7   3  13    11553.40    10391.27    218.20 o
  -5   3  13     1513.08     2013.14    109.50 o
  -3   3  13    14634.48    14597.00    328.04 o
  -1   3  13     6589.09     6618.01    181.99 o
   1   3  13     5251.05     5265.61    234.87 o
   3   3  13      233.47      234.13    176.93 o
   5   3  13     9725.75     9554.57    315.21 o
   7   3  13      834.32     1407.36    240.72 o
   9   3  13    14827.73    15263.62    365.37 o
  11   3  13        2.54       57.22    229.04 o
  13   3  13     9203.55     8981.88    562.39 o
  15   3  13      218.96      240.99    328.01 o
  17   3  13    10991.17    10858.26    409.85 o
  19   3  13     1308.36      784.06    351.39 o
  21   3  13     3021.39     2992.72    379.09 o
  23   3  13      238.53      139.21    351.59 o
 -34   4  13    26499.78    27882.32    998.39 o
 -32   4  13     4162.92     3746.14    509.92 o
 -30   4  13     9584.44     8767.06    538.51 o
 -28   4  13       85.33      -90.63    392.02 o
 -26   4  13     4108.26     4198.46    448.09 o
 -24   4  13     8747.74     8907.07    361.48 o
 -22   4  13    56386.56    50840.13    794.92 o
 -20   4  13      157.33      382.84    209.42 o
 -18   4  13    40651.19    39103.73    924.90 o
 -16   4  13      153.62      205.73    220.15 o
 -14   4  13     1045.65     1285.51    227.34 o
 -12   4  13    18857.97    19126.60    415.92 o
 -10   4  13    25172.48    24070.48    557.71 o
  -8   4  13    12425.16    12611.60    337.18 o
  -6   4  13    23625.19    24054.72    468.02 o
  -4   4  13       24.58      102.41    190.03 o
  -2   4  13     9187.40     8170.28    329.19 o
   0   4  13    10128.12     9957.84    247.72 o
   2   4  13     3489.18     3708.27    228.55 o
   4   4  13     5510.62     6152.01    409.62 o
   6   4  13      732.82      958.12    241.15 o
   8   4  13    21706.61    21372.69    414.49 o
  10   4  13     3562.95     3920.61    297.82 o
  12   4  13    24311.92    21938.15   1173.09 o
  14   4  13     3431.75     3202.81    375.82 o
  16   4  13     4555.42     4058.41    390.86 o
  18   4  13     2938.41     3091.21    342.25 o
  20   4  13     6948.10     6932.39    430.52 o
  22   4  13     2306.44     1953.77    367.67 o
 -31   5  13     1185.51     1102.48    510.76 o
 -29   5  13    14833.70    15470.99    631.62 o
 -27   5  13    20681.02    20978.70    783.66 o
 -25   5  13     3822.39     4352.87    483.69 o
 -23   5  13     9717.71     8561.86    439.34 o
 -21   5  13     4713.65     4983.29    394.31 o
 -19   5  13       10.87     -175.38    346.35 o
 -17   5  13    27295.53    25416.26    481.43 o
 -15   5  13     8242.84     7788.09    310.44 o
 -13   5  13    17760.81    18007.78    390.44 o
 -11   5  13    11902.33    10281.44    336.35 o
  -9   5  13     3057.29     3217.76    275.81 o
  -7   5  13     5494.10     5691.07    324.97 o
  -5   5  13      625.11     1138.92    265.15 o
  -3   5  13     1648.42     1596.82    198.26 o
  -1   5  13     1204.29     1381.85    279.25 o
   1   5  13     1010.85     1040.65    291.43 o
   3   5  13     2600.59     2614.49    303.53 o
   5   5  13      502.78      690.26    278.74 o
   7   5  13    14987.71    13826.67    636.36 o
   9   5  13      658.95      559.40    410.67 o
  11   5  13     1587.41     1599.68    442.44 o
  13   5  13     7405.73     7127.72    515.45 o
  15   5  13     6843.49     7191.90    449.38 o
  17   5  13     7814.21     6687.20    448.78 o
  19   5  13     9629.67     9374.29    424.44 o
 -26   6  13    12548.73    12451.90    743.19 o
 -24   6  13     1488.96     1587.96    391.10 o
 -22   6  13     4219.61     3694.67    401.51 o
 -20   6  13      317.46      428.74    337.75 o
 -18   6  13     6541.48     5242.54    427.90 o
 -16   6  13      111.09      252.33    383.75 o
 -14   6  13    23198.34    21796.67   1002.57 o
 -12   6  13     1681.65     1537.38    293.93 o
 -10   6  13     7287.85     7509.04    354.01 o
  -8   6  13     4923.19     5543.05    331.92 o
  -6   6  13     2253.17     2140.03    304.11 o
  -4   6  13      181.09       82.61    283.60 o
  -2   6  13     4553.53     4877.93    340.61 o
   0   6  13      194.18      783.69    297.47 o
   2   6  13     5545.04     6064.65    359.66 o
   4   6  13    10627.76    10517.37    405.10 o
   6   6  13     5637.02     5720.91    428.03 o
   8   6  13     1676.42     1857.38    374.47 o
  10   6  13      783.62     1068.28    380.73 o
  12   6  13     3135.76     3969.15    427.13 o
  14   6  13      985.96      984.94    397.10 o
 -19   7  13     6653.62     6364.98    455.58 o
 -17   7  13     4032.33     3548.94    422.92 o
 -15   7  13     2920.58     2745.67    420.77 o
 -13   7  13      600.90      540.07    388.40 o
 -11   7  13     5325.13     5715.56    456.39 o
  -9   7  13     3207.70     2979.76    359.58 o
  -7   7  13    28729.91    30610.36    720.32 o
  -5   7  13      676.43     1789.69    322.76 o
  -3   7  13    23785.20    22937.41    502.24 o
  -1   7  13      824.11      571.54    317.08 o
   1   7  13     5638.28     6166.81    425.27 o
   3   7  13     6955.94     7338.56    438.66 o
   5   7  13    10467.98    11377.43    499.02 o
   7   7  13     1858.18     2166.94    402.78 o
 -38   0  14       79.33     -162.76    403.60 o
 -36   0  14     9310.28    10675.47    629.16 o
 -34   0  14    29698.24    29290.16    852.65 o
 -32   0  14      620.67     1418.92    451.53 o
 -30   0  14    36110.17    34254.16    821.10 o
 -28   0  14     3288.67     4097.59    553.93 o
 -26   0  14      495.49      789.29    252.66 o
 -24   0  14    29453.53    29051.57    495.20 o
 -22   0  14    14547.31    14563.63    418.52 o
 -20   0  14    37434.23    36946.39    645.67 o
 -18   0  14    72033.70    70381.93   1272.92 o
 -16   0  14       48.20      618.96    234.66 o
 -14   0  14    42684.37    42342.52    983.03 o
 -12   0  14     2131.06     2369.15    219.90 o
 -10   0  14    47250.50    42120.45   2756.87 o
  -8   0  14     1062.31     1224.97    201.91 o
  -6   0  14    31256.67    31115.60    945.29 o
  -4   0  14    86760.71    86316.22   2819.07 o
  -2   0  14     3572.02     3341.05    271.36 o
   0   0  14   285602.28   279492.22   1346.94 o
   2   0  14     4672.56     4779.88    294.36 o
   4   0  14    16772.04    17760.34    653.28 o
   6   0  14    18972.07    19516.57    378.57 o
   8   0  14     4399.58     3979.46    286.41 o
  10   0  14    35300.75    36332.83    581.57 o
  12   0  14    82361.83    82731.56    805.97 o
  14   0  14     7001.69     6637.41    552.53 o
  16   0  14    29187.53    28632.19   2818.48 o
  18   0  14     1342.10     1689.74    503.09 o
  20   0  14     2471.87     2714.16    521.52 o
  22   0  14    17180.31    16655.05   1258.44 o
  24   0  14    11503.69    10711.09    687.44 o
 -37   1  14     6886.23     6740.45    532.66 o
 -35   1  14    10571.38     9943.12    597.23 o
 -33   1  14      618.54      756.64    286.34 o
 -31   1  14       96.46      119.67    283.77 o
 -29   1  14     1303.48      997.93    279.84 o
 -27   1  14    12577.60    12297.67    442.58 o
 -25   1  14    29243.04    27618.56    355.57 o
 -23   1  14    18108.30    17953.35    337.66 o
 -21   1  14     1579.12     1583.09    151.60 o
 -19   1  14       30.68      200.96    135.34 o
 -17   1  14     4813.55     5031.10    163.84 o
 -15   1  14     1864.25     1934.03    136.98 o
 -13   1  14     1827.05     1827.50    133.83 o
 -11   1  14      549.24     1271.57    133.05 o
  -9   1  14     2995.94     3104.34    145.29 o
  -7   1  14     7925.96     8178.55    176.16 o
  -5   1  14    39592.88    38951.96    721.12 o
  -3   1  14    53825.61    53281.58   1188.30 o
  -1   1  14     1880.83     2119.11    196.32 o
   1   1  14    39891.31    40091.08    847.98 o
   3   1  14     4551.00     4584.50    198.65 o
   5   1  14    44312.94    44817.80    653.09 o
   7   1  14    22751.80    23446.44    304.74 o
   9   1  14    52976.07    56266.61   1642.33 o
  11   1  14        8.09      -13.42    152.75 o
  13   1  14    20093.18    19650.50    365.71 o
  15   1  14     3371.42     3689.27    369.33 o
  17   1  14    20481.49    19912.54    540.50 o
  19   1  14     3595.12     3793.10    399.20 o
  21   1  14     7568.12     7132.56    445.42 o
  23   1  14      272.92      -59.40    376.57 o
  25   1  14     2843.15     2686.71    400.12 o
 -36   2  14     9105.32     9456.60    595.19 o
 -34   2  14      208.39     -144.79    386.59 o
 -32   2  14     2758.35     2949.22    413.02 o
 -30   2  14      606.47      228.59    384.94 o
 -28   2  14     1799.75     1253.82    376.24 o
 -26   2  14    15758.78    15761.36    634.17 o
 -24   2  14    16157.78    16044.10    477.37 o
 -22   2  14    19585.52    18759.07    621.67 o
 -20   2  14    19133.83    19447.28    591.87 o
 -18   2  14     4435.17     4546.87    167.17 o
 -16   2  14     4908.49     4836.88    182.74 o
 -14   2  14    20059.46    20206.34    262.00 o
 -12   2  14     1071.65     1195.68    116.42 o
 -10   2  14    35905.35    33888.11    723.81 o
  -8   2  14    16927.33    16461.57    401.99 o
  -6   2  14    16147.42    16183.65    250.89 o
  -4   2  14       21.79      162.58    129.68 o
  -2   2  14    21296.42    20988.32    398.43 o
   0   2  14      284.93      404.32    169.97 o
   2   2  14    28891.69    28357.20    407.50 o
   4   2  14     4166.85     4356.45    228.79 o
   6   2  14     6023.48     6756.18    282.47 o
   8   2  14      931.65     1057.78    175.02 o
  10   2  14     1776.57     1788.38    172.77 o
  12   2  14      489.53      403.95    221.39 o
  14   2  14     9426.55     8998.44    377.78 o
  16   2  14     6582.73     6181.30    414.34 o
  18   2  14       81.82      -56.66    339.16 o
  20   2  14     1174.66      826.31    353.38 o
  22   2  14     3142.73     3096.46    392.45 o
  24   2  14      225.12      297.90    377.33 o
 -35   3  14        6.65      275.16    446.36 o
 -33   3  14      504.37      253.90    405.28 o
 -31   3  14    29359.81    30369.20   1360.24 o
 -29   3  14     8955.02     9430.01    538.98 o
 -27   3  14    12390.69    11935.83    558.22 o
 -25   3  14      229.47      290.95    373.26 o
 -23   3  14     3620.01     3965.44    207.46 o
 -21   3  14    22704.99    22791.11    572.72 o
 -19   3  14    90341.15    86347.82   1703.68 o
 -17   3  14     1259.66     1579.32    218.23 o
 -15   3  14    97976.49    98345.02   3732.56 o
 -13   3  14      830.18      814.99    211.29 o
 -11   3  14     6064.13     6254.15    312.45 o
  -9   3  14    40058.21    41497.80    989.00 o
  -7   3  14    18368.72    16438.94    808.13 o
  -5   3  14    42069.13    42078.58    890.51 o
  -3   3  14    59029.22    60425.56    941.82 o
  -1   3  14       59.97      268.82    141.07 o
   1   3  14      591.56      710.03    223.74 o
   3   3  14     8770.91     8808.02    452.34 o
   5   3  14    11193.83    10983.14    356.56 o
   7   3  14    36895.64    37098.39   1078.44 o
   9   3  14     4328.46     4265.84    279.16 o
  11   3  14      565.81      792.45    246.75 o
  13   3  14      297.44       96.15    323.27 o
  15   3  14     1443.44     1595.39    351.45 o
  17   3  14    13776.56    13930.32    488.61 o
  19   3  14      670.85      242.07    331.08 o
  21   3  14      132.16      501.73    358.56 o
  23   3  14     1514.13     1187.94    379.42 o
 -32   4  14      700.36     1587.51    461.80 o
 -30   4  14      295.26      372.20    410.51 o
 -28   4  14      158.28      231.80    398.57 o
 -26   4  14     2819.96     2897.94    423.81 o
 -24   4  14     5823.46     5694.07    477.79 o
 -22   4  14     9074.41     9262.89    508.51 o
 -20   4  14     8893.24     8844.50    268.79 o
 -18   4  14     4920.41     5034.67    255.25 o
 -16   4  14     9345.47     8466.91    303.13 o
 -14   4  14    24025.21    21717.27    554.04 o
 -12   4  14     3352.21     3419.56    276.60 o
 -10   4  14    27595.58    27672.50    581.90 o
  -8   4  14       85.18      203.54    244.10 o
  -6   4  14    16310.75    15888.78    394.64 o
  -4   4  14      650.12      765.50    207.46 o
  -2   4  14    15316.57    16412.73    430.76 o
   0   4  14     1407.35     1572.14    184.61 o
   2   4  14      325.81      246.25    283.40 o
   4   4  14      260.65      368.57    232.72 o
   6   4  14      746.82      680.15    256.05 o
   8   4  14     3448.83     3188.73    288.86 o
  10   4  14     2397.08     3129.48    294.66 o
  12   4  14     1163.23      995.10    347.31 o
  14   4  14       13.50       14.27    337.63 o
  16   4  14     1862.79     1556.98    356.16 o
  18   4  14      259.58      231.84    300.23 o
  20   4  14      430.63      522.07    358.07 o
 -29   5  14      905.97      820.41    424.98 o
 -27   5  14      325.67      724.45    416.55 o
 -25   5  14     3075.80     3044.10    454.65 o
 -23   5  14     1385.03     1042.96    355.29 o
 -21   5  14     4524.77     4112.78    404.07 o
 -19   5  14      172.26      110.47    346.25 o
 -17   5  14     1373.15     1333.32    312.37 o
 -15   5  14     1843.02     1867.67    263.53 o
 -13   5  14     1154.72     1229.70    256.51 o
 -11   5  14     1963.03     2785.57    287.57 o
  -9   5  14      986.44     1553.16    271.77 o
  -7   5  14     1326.50     1794.56    276.05 o
  -5   5  14     2411.36     2325.35    229.13 o
  -3   5  14      797.80     1384.35    292.29 o
  -1   5  14      370.67      592.37    284.60 o
   1   5  14     4381.88     4208.19    326.47 o
   3   5  14      643.57     1077.68    295.83 o
   5   5  14     3551.44     3585.60    347.29 o
   7   5  14     5391.18     5291.37    380.18 o
   9   5  14       51.05      403.04    411.29 o
  11   5  14      963.51      597.88    424.87 o
  13   5  14     6144.63     5615.82    506.60 o
  15   5  14      257.81      504.93    448.90 o
  17   5  14     4746.17     5269.45    522.16 o
 -24   6  14     5886.55     6536.89    656.45 o
 -22   6  14     2834.97     2595.67    403.67 o
 -20   6  14     3619.18     2772.41    404.66 o
 -18   6  14      313.32       32.46    363.81 o
 -16   6  14     1099.77     1085.61    388.62 o
 -14   6  14    15042.66    15397.65    835.73 o
 -12   6  14      366.93      723.39    279.13 o
 -10   6  14    13020.19    11768.89    456.53 o
  -8   6  14     3288.55     3456.66    324.41 o
  -6   6  14       48.18      104.53    300.14 o
  -4   6  14     3692.92     4068.00    340.63 o
  -2   6  14     6364.38     6514.24    361.45 o
   0   6  14    10614.98    11109.41    408.65 o
   2   6  14    12679.57    12857.47    427.18 o
   4   6  14     1845.44     1968.99    326.57 o
   6   6  14        0.87      122.75    369.52 o
   8   6  14     7291.24     7259.82    465.86 o
  10   6  14     2248.24     2186.84    419.10 o
  12   6  14    11224.98    11193.34    778.48 o
 -17   7  14      540.19     1312.40    399.22 o
 -15   7  14      591.58      980.84    395.88 o
 -13   7  14      974.01      660.66    414.03 o
 -11   7  14     1990.24     2377.98    433.68 o
  -9   7  14      793.61      789.58    399.86 o
  -7   7  14     1430.21     1833.25    318.39 o
  -5   7  14      380.38      733.01    306.74 o
  -3   7  14      300.41      604.15    312.31 o
  -1   7  14      853.03     1162.97    322.84 o
   1   7  14     1244.49     1381.56    371.46 o
   3   7  14     3204.22     3483.11    409.57 o
 -37   1  15     1225.87     1146.65    349.38 o
 -35   1  15        4.94      283.03    340.26 o
 -33   1  15    13842.80    15254.06    971.10 o
 -31   1  15     7041.76     7635.33    549.47 o
 -29   1  15    14533.47    14369.31    763.97 o
 -27   1  15    30447.73    29725.30    606.09 o
 -25   1  15      348.10      233.33    190.62 o
 -23   1  15      194.15      296.62    177.84 o
 -21   1  15     6505.82     6447.72    189.01 o
 -19   1  15      792.06     1051.40    177.44 o
 -17   1  15    29409.65    29521.99    532.27 o
 -15   1  15    14638.56    14438.38    344.58 o
 -13   1  15      514.33      443.60    130.73 o
 -11   1  15      256.50      291.95    134.14 o
  -9   1  15     5148.07     4969.96    166.82 o
  -7   1  15    34972.92    35662.70    648.75 o
  -5   1  15    10546.75    10993.89    288.29 o
  -3   1  15      410.66      949.44    165.75 o
  -1   1  15     1259.90     1655.25    180.70 o
   1   1  15      766.61      730.09    165.04 o
   3   1  15     8613.38     9057.27    237.69 o
   5   1  15    21050.11    21304.51    401.08 o
   7   1  15    10254.68     9799.83    236.85 o
   9   1  15      231.23      285.06    179.39 o
  11   1  15     6477.62     6284.86    278.78 o
  13   1  15     2751.42     2522.88    350.62 o
  15   1  15    35307.79    33328.65   1013.69 o
  17   1  15        1.90       54.68    339.74 o
  19   1  15     8049.37     8335.46    449.10 o
  21   1  15     1298.65      862.12    356.06 o
  23   1  15       92.66      375.82    362.17 o
 -36   2  15     2807.78     2707.82    426.58 o
 -34   2  15    11116.77    12034.66    620.95 o
 -32   2  15    10512.85    10345.71    781.58 o
 -30   2  15     1655.70     1569.89    420.08 o
 -28   2  15      295.06      -40.05    392.94 o
 -26   2  15    28816.84    28993.68    500.81 o
 -24   2  15     5026.90     4855.03    273.03 o
 -22   2  15    28943.94    29180.72    370.52 o
 -20   2  15     2071.99     2023.67    166.55 o
 -18   2  15     5829.23     5263.88    228.92 o
 -16   2  15    10585.03    10404.68    324.46 o
 -14   2  15      707.18      786.43    149.20 o
 -12   2  15    22190.40    21054.95    432.47 o
 -10   2  15    18699.54    17744.39    631.47 o
  -8   2  15     2153.13     1913.49    152.68 o
  -6   2  15     4207.61     4541.68    154.57 o
  -4   2  15     3839.73     3583.49    172.95 o
  -2   2  15     5326.89     5380.88    211.05 o
   0   2  15    24959.00    24334.41    751.57 o
   2   2  15        4.78      186.21    204.81 o
   4   2  15       12.60       62.40    201.39 o
   6   2  15     4392.28     4400.86    210.83 o
   8   2  15     1460.39     1687.62    185.72 o
  10   2  15    43081.94    43302.17    646.86 o
  12   2  15     3391.81     3327.55    273.97 o
  14   2  15     7575.36     7790.66    378.92 o
  16   2  15     9475.27     9221.28    450.83 o
  18   2  15      641.44      918.73    348.63 o
  20   2  15    14311.96    13533.63    510.09 o
  22   2  15     1804.68     1553.71    386.51 o
 -33   3  15     2737.32     2789.26    447.35 o
 -31   3  15     1187.10     1329.44    432.76 o
 -29   3  15      181.70      346.32    434.13 o
 -27   3  15      550.50      465.06    405.59 o
 -25   3  15      766.53      931.46    408.30 o
 -23   3  15     2924.24     3032.86    278.38 o
 -21   3  15      794.49      757.55    194.84 o
 -19   3  15     3045.45     3126.17    226.82 o
 -17   3  15     2212.91     2136.02    226.18 o
 -15   3  15     5728.97     6043.21    276.40 o
 -13   3  15       69.29      207.87    207.60 o
 -11   3  15    11962.31    12026.32    340.60 o
  -9   3  15     3102.50     2945.04    245.75 o
  -7   3  15     8267.01     8372.24    297.20 o
  -5   3  15      284.88      432.35    166.95 o
  -3   3  15     6864.31     7433.04    299.66 o
  -1   3  15     2075.84     1906.14    191.76 o
   1   3  15      137.06      124.78    228.97 o
   3   3  15      624.39      797.81    232.16 o
   5   3  15      546.98      697.04    244.14 o
   7   3  15     7828.33     8259.58    413.70 o
   9   3  15     5391.25     5942.19    307.89 o
  11   3  15     1356.43     1719.67    268.90 o
  13   3  15      478.10      472.29    323.91 o
  15   3  15      513.74      742.68    314.18 o
  17   3  15     2450.30     2528.56    379.27 o
  19   3  15     2306.38     2036.65    363.58 o
 -32   4  15     7922.33     8464.29    572.08 o
 -30   4  15     8183.72     8449.76    547.24 o
 -28   4  15     1648.16     1462.56    429.43 o
 -26   4  15     1547.58     1436.52    428.73 o
 -24   4  15     7163.24     7329.90    500.17 o
 -22   4  15     9605.15     9683.62    465.99 o
 -20   4  15       95.32      342.10    251.59 o
 -18   4  15     5718.08     5135.86    402.29 o
 -16   4  15    23865.10    23024.81    438.83 o
 -14   4  15     9143.24     9685.02    332.59 o
 -12   4  15    84128.37    82660.15    870.64 o
 -10   4  15     1591.81     1905.95    231.19 o
  -8   4  15    12152.64    12555.10    344.66 o
  -6   4  15    12299.93    11794.15    377.02 o
  -4   4  15     4782.68     5231.35    260.30 o
  -2   4  15    50043.02    53302.13    925.18 o
   0   4  15    36547.92    36618.54    936.48 o
   2   4  15     7291.06     7680.11    501.52 o
   4   4  15    14426.00    15079.63    632.79 o
   6   4  15     6854.37     7298.14    383.14 o
   8   4  15        5.30      197.44    302.22 o
  10   4  15    16341.25    16324.55    465.60 o
  12   4  15     4372.98     4303.83    389.30 o
  14   4  15     7413.98     7518.37    434.13 o
  16   4  15     4746.64     4190.49    397.09 o
  18   4  15     1078.69     1040.51    322.12 o
 -27   5  15       13.53     -425.35    425.35 o
 -25   5  15      837.94      299.19    498.78 o
 -23   5  15     4281.29     3830.61    606.64 o
 -21   5  15     6808.15     5954.58    499.37 o
 -19   5  15     7159.35     8347.84    463.73 o
 -17   5  15    13621.23    13242.64    446.40 o
 -15   5  15    13758.56    13092.13    409.23 o
 -13   5  15       34.60      262.44    262.22 o
 -11   5  15    39284.35    39346.84    691.20 o
  -9   5  15     4254.15     5075.78    330.25 o
  -7   5  15    59846.85    57668.38   1534.14 o
  -5   5  15     9140.66     8604.45    423.81 o
  -3   5  15    27174.40    26350.75    552.96 o
  -1   5  15      188.43      255.49    291.58 o
   1   5  15    17927.87    19759.57    490.23 o
   3   5  15     4322.82     4160.86    368.79 o
   5   5  15    36120.27    35550.85    891.16 o
   7   5  15       28.05      443.05    318.72 o
   9   5  15    10990.69    10907.24    559.58 o
  11   5  15        6.95      128.19    429.74 o
  13   5  15     4658.69     5790.78    505.35 o
 -22   6  15     7285.82     6670.73    595.52 o
 -20   6  15     3326.84     3296.97    404.78 o
 -18   6  15     2015.91     1763.37    404.80 o
 -16   6  15     3691.85     3642.44    414.97 o
 -14   6  15     1468.86     1308.00    327.13 o
 -12   6  15     4220.00     4355.25    319.38 o
 -10   6  15     8267.39     8185.93    563.77 o
  -8   6  15     4288.54     4543.54    333.44 o
  -6   6  15     2862.34     3247.93    332.49 o
  -4   6  15     6973.65     7612.03    374.40 o
  -2   6  15     2424.72     2176.81    329.50 o
   0   6  15     2073.51     2145.13    333.54 o
   2   6  15     7300.16     7164.17    373.79 o
   4   6  15     2842.70     2586.58    329.53 o
   6   6  15     2252.62     2670.26    408.26 o
   8   6  15     9180.77     9872.36    498.85 o
 -11   7  15      305.71      261.62    394.99 o
  -9   7  15      108.57      143.95    344.54 o
  -7   7  15      647.08      311.54    296.67 o
  -5   7  15     2202.17     1965.85    323.00 o
  -3   7  15     1797.95     1800.81    331.10 o
 -36   0  16    17215.29    18776.83   1109.65 o
 -34   0  16     4305.17     4497.44    396.64 o
 -32   0  16      902.12     1088.67    347.99 o
 -30   0  16     6779.57     6823.95    442.34 o
 -28   0  16    14609.14    16410.95    964.77 o
 -26   0  16    34348.77    34988.15    724.78 o
 -24   0  16    75119.87    75602.40   3658.50 o
 -22   0  16     3226.26     3483.31    284.18 o
 -20   0  16     7662.08     7546.01    310.47 o
 -18   0  16    32065.28    31999.68   1530.68 o
 -16   0  16     1130.73     1349.62    252.77 o
 -14   0  16   124352.00   122756.05   3936.12 o
 -12   0  16    27613.43    26822.62    937.43 o
 -10   0  16    37151.96    35187.93    554.77 o
  -8   0  16    21656.12    21541.39    569.98 o
  -6   0  16    20704.97    20014.43    361.91 o
  -4   0  16     1033.02     1942.20    274.78 o
  -2   0  16   103575.79    98683.20   1265.65 o
   0   0  16        4.92      -27.68    248.74 o
   2   0  16    16743.42    16427.43    450.60 o
   4   0  16     4116.22     4374.90    327.51 o
   6   0  16     1133.77     1616.32    256.40 o
   8   0  16    11085.95    11357.83    393.03 o
  10   0  16     2814.97     2307.50    473.44 o
  12   0  16       71.16     -276.46    455.25 o
  14   0  16       27.10       80.41    479.10 o
  16   0  16    11718.28    10487.82    664.67 o
  18   0  16     1439.32     1208.95    530.10 o
  20   0  16     1604.96     1347.74    546.51 o
 -35   1  16     3054.89     3561.78    392.26 o
 -33   1  16     2278.85     2650.50    372.93 o
 -31   1  16    13005.06    13589.08    737.87 o
 -29   1  16     6754.22     7054.17    379.28 o
 -27   1  16    18985.80    18362.49    805.41 o
 -25   1  16      875.22      740.59    185.40 o
 -23   1  16    42929.68    42884.02    685.92 o
 -21   1  16      373.85      431.06    187.16 o
 -19   1  16    67659.80    70312.52    759.33 o
 -17   1  16     5490.77     5579.00    210.27 o
 -15   1  16    17919.02    17669.92    385.42 o
 -13   1  16     2865.92     2734.24    181.69 o
 -11   1  16    13144.87    14316.86    328.40 o
  -9   1  16    20249.52    19938.74    408.96 o
  -7   1  16    32037.33    28971.07    820.23 o
  -5   1  16     1807.14     1767.49    182.96 o
  -3   1  16    21994.76    21916.67    532.91 o
  -1   1  16     1174.91     1568.73    199.92 o
   1   1  16     1061.95     1258.36    176.30 o
   3   1  16     4733.17     4795.40    222.39 o
   5   1  16     9546.45     9922.48    249.74 o
   7   1  16     1034.72      945.38    179.32 o
   9   1  16    25828.33    25586.49    724.15 o
  11   1  16     7227.74     6923.61    402.92 o
  13   1  16      174.77      160.09    320.33 o
  15   1  16      247.99      132.30    335.95 o
  17   1  16     1593.56     1209.52    366.33 o
  19   1  16      918.04      705.47    365.33 o
  21   1  16     2567.22     2340.78    396.17 o
 -34   2  16     9816.17    10170.50    526.78 o
 -32   2  16     2052.52     1920.92    439.63 o
 -30   2  16     1423.87     1053.32    399.23 o
 -28   2  16      441.33      139.70    381.09 o
 -26   2  16      921.30      556.60    309.56 o
 -24   2  16       48.40      -25.71    214.93 o
 -22   2  16    20024.65    18925.23    492.59 o
 -20   2  16     4550.77     5259.03    250.28 o
 -18   2  16     4496.65     4391.43    220.01 o
 -16   2  16     5256.24     4712.84    194.43 o
 -14   2  16     3209.59     3408.74    193.43 o
 -12   2  16       23.97       50.74    155.35 o
 -10   2  16     2023.34     1663.49    176.41 o
  -8   2  16     3077.29     3309.13    168.14 o
  -6   2  16     3950.16     4195.66    209.32 o
  -4   2  16    31632.55    31991.34    775.76 o
  -2   2  16    19246.72    19525.62    427.42 o
   0   2  16    14312.82    15251.78    375.01 o
   2   2  16     2524.85     2835.48    230.26 o
   4   2  16     5370.94     5292.94    228.81 o
   6   2  16    19491.86    18878.57    466.09 o
   8   2  16    25045.14    26543.27    428.63 o
  10   2  16     3781.99     4252.88    299.40 o
  12   2  16    26205.99    25764.04    592.29 o
  14   2  16       52.14       71.43    337.67 o
  16   2  16     3889.37     3619.77    400.15 o
  18   2  16     2059.21     2121.90    378.98 o
  20   2  16     1007.43      746.49    366.81 o
 -33   3  16      724.77      976.15    448.13 o
 -31   3  16     5624.22     4930.45    546.50 o
 -29   3  16    10723.17    10754.72    872.88 o
 -27   3  16     6489.69     6128.66    512.50 o
 -25   3  16     1809.19     1857.15    351.34 o
 -23   3  16       56.47       -4.59    315.34 o
 -21   3  16     5461.47     5687.60    251.47 o
 -19   3  16    20147.43    20226.07    582.80 o
 -17   3  16      545.61      505.61    214.72 o
 -15   3  16      380.79      179.18    200.15 o
 -13   3  16      999.98      885.17    241.88 o
 -11   3  16     1452.69     1557.10    247.11 o
  -9   3  16    44302.23    41885.38   1439.04 o
  -7   3  16      153.94      461.78    234.59 o
  -5   3  16    27978.72    26671.48    598.28 o
  -3   3  16     2034.27     1799.57    228.35 o
  -1   3  16     9416.49     8093.14    374.04 o
   1   3  16     9166.59     9168.33    323.48 o
   3   3  16    36922.05    36727.04    660.57 o
   5   3  16    10639.44     9876.07    351.35 o
   7   3  16    21396.87    22382.46    399.65 o
   9   3  16     5756.41     6299.31    318.67 o
  11   3  16      860.81     1302.14    262.32 o
  13   3  16    20219.35    19142.63    585.52 o
  15   3  16     3615.25     3831.64    342.59 o
  17   3  16    17015.42    17464.98    887.20 o
 -30   4  16     1222.96     1072.88    451.91 o
 -28   4  16     6257.09     6755.46    592.88 o
 -26   4  16      184.09      778.64    443.63 o
 -24   4  16      892.01      890.44    433.31 o
 -22   4  16      772.33      493.98    343.90 o
 -20   4  16      145.05      340.76    262.26 o
 -18   4  16        5.31      -66.85    236.76 o
 -16   4  16      361.42      481.91    244.04 o
 -14   4  16     2497.09     2961.71    274.95 o
 -12   4  16       55.41      383.38    218.06 o
 -10   4  16      165.26      381.00    224.92 o
  -8   4  16     1174.24     1291.01    231.97 o
  -6   4  16        3.02     -224.73    224.73 o
  -4   4  16     6137.08     6054.48    275.23 o
  -2   4  16     7948.90     8110.65    518.57 o
   0   4  16     9160.08     9999.61    404.05 o
   2   4  16       36.78       39.11    310.03 o
   4   4  16     2527.79     2756.18    345.84 o
   6   4  16      712.73      629.64    318.38 o
   8   4  16    14736.52    15780.10    571.03 o
  10   4  16      320.96      381.74    315.60 o
  12   4  16    12703.70    13380.16    607.22 o
  14   4  16      860.96      615.61    448.80 o
 -25   5  16      704.91      404.90    554.54 o
 -23   5  16       34.86     -253.52    532.89 o
 -21   5  16      155.88      457.52    350.40 o
 -19   5  16     7812.12     7582.57    398.98 o
 -17   5  16     7967.87     7757.55    402.94 o
 -15   5  16     3469.21     3618.99    293.32 o
 -13   5  16       71.82       20.86    262.53 o
 -11   5  16       12.02       99.05    269.49 o
  -9   5  16     3424.56     3581.78    256.99 o
  -7   5  16    11197.26    11116.33    470.34 o
  -5   5  16        1.99      379.28    297.66 o
  -3   5  16     6036.84     6162.81    386.46 o
  -1   5  16       74.25       32.19    308.30 o
   1   5  16     3192.24     3181.28    332.96 o
   3   5  16     3750.20     4606.32    372.56 o
   5   5  16       83.09      389.32    321.88 o
   7   5  16     2383.35     2824.36    357.64 o
   9   5  16     1393.12      957.69    437.28 o
  11   5  16      169.14      388.54    424.24 o
 -20   6  16     2400.05     2362.13    410.72 o
 -18   6  16        9.04      -69.92    389.38 o
 -16   6  16       91.84       62.07    342.21 o
 -14   6  16     6784.77     7284.37    417.51 o
 -12   6  16     6345.50     6606.54    409.36 o
 -10   6  16     6734.91     6434.28    356.57 o
  -8   6  16     1055.98      809.92    299.98 o
  -6   6  16     4642.00     5429.95    353.06 o
  -4   6  16     4875.84     5441.81    369.42 o
  -2   6  16    11114.79    11338.95    416.99 o
   0   6  16     2095.62     2422.91    331.70 o
   2   6  16     5765.42     5585.50    363.21 o
   4   6  16     3414.07     3588.58    350.04 o
 -33   1  17     7869.58     7070.72    401.57 o
 -31   1  17     8343.46     8852.08    404.79 o
 -29   1  17      704.14      740.43    265.90 o
 -27   1  17      896.86      931.63    228.18 o
 -25   1  17      541.55      513.95    216.84 o
 -23   1  17     8228.39     8247.60    305.58 o
 -21   1  17    29173.68    29464.48    727.32 o
 -19   1  17       50.62       15.28    178.70 o
 -17   1  17    13825.11    14192.40    289.85 o
 -15   1  17     1825.38     1595.02    180.46 o
 -13   1  17     1189.95     1491.61    177.11 o
 -11   1  17    24048.46    24817.27    465.27 o
  -9   1  17    17118.17    17678.12    406.83 o
  -7   1  17    29210.93    27819.35    635.87 o
  -5   1  17     5286.06     5540.72    205.41 o
  -3   1  17     3470.34     3917.93    210.14 o
  -1   1  17    10067.64     9551.68    238.97 o
   1   1  17    21165.61    20575.87    983.20 o
   3   1  17     5311.73     5422.96    230.37 o
   5   1  17    34664.86    35122.81    569.85 o
   7   1  17      223.96      134.74    183.55 o
   9   1  17     2431.79     2981.61    251.39 o
  11   1  17     2859.24     2918.29    361.46 o
  13   1  17     3412.18     3004.19    379.80 o
  15   1  17    11307.48    11091.89    467.68 o
  17   1  17     1751.53     1220.52    370.23 o
 -32   2  17       65.50       21.67    402.38 o
 -30   2  17     2457.35     2175.71    434.09 o
 -28   2  17     3448.71     3784.30    356.65 o
 -26   2  17     8741.51     9911.89    368.16 o
 -24   2  17      448.18      331.33    222.16 o
 -22   2  17     2593.68     2587.66    238.48 o
 -20   2  17      987.62      464.65    187.88 o
 -18   2  17      432.80      475.75    211.78 o
 -16   2  17    40379.16    38723.11   1098.07 o
 -14   2  17     9953.82     9237.01    531.64 o
 -12   2  17    36944.46    36065.70   1063.39 o
 -10   2  17     2550.82     2633.96    199.74 o
  -8   2  17     8334.83     8506.71    217.62 o
  -6   2  17    16115.88    16967.14    520.77 o
  -4   2  17    57478.17    57144.59    780.92 o
  -2   2  17    33512.82    33956.40    925.13 o
   0   2  17    24892.22    25140.64    541.49 o
   2   2  17      935.46     1128.46    208.60 o
   4   2  17      994.56     1405.81    202.32 o
   6   2  17    10124.91     9922.50    263.01 o
   8   2  17      700.03      707.79    253.47 o
  10   2  17    14778.20    14672.73    702.31 o
  12   2  17     1716.92     1610.95    312.82 o
  14   2  17      385.76      811.29    349.44 o
  16   2  17      326.55      264.60    344.73 o
 -31   3  17     6540.90     6522.73    554.50 o
 -29   3  17        2.04       71.98    450.45 o
 -27   3  17     6771.07     5907.71    510.77 o
 -25   3  17      155.63     -116.45    337.80 o
 -23   3  17       49.29      258.28    335.36 o
 -21   3  17      209.61      381.74    214.44 o
 -19   3  17     3389.65     3910.42    232.00 o
 -17   3  17      953.44      872.61    204.62 o
 -15   3  17     9047.84     8152.81    340.37 o
 -13   3  17     7343.69     7722.75    369.38 o
 -11   3  17     3873.26     3863.71    282.01 o
  -9   3  17     6320.40     6390.09    306.87 o
  -7   3  17     7513.07     7678.49    349.52 o
  -5   3  17      877.88      760.85    232.42 o
  -3   3  17    13306.19    13251.56    336.52 o
  -1   3  17     2094.42     1906.95    303.48 o
   1   3  17    10419.09     9244.72    384.01 o
   3   3  17     1659.84     1866.33    319.37 o
   5   3  17     4839.40     5235.23    302.00 o
   7   3  17      655.27      981.72    312.30 o
   9   3  17      809.44      963.12    310.95 o
  11   3  17     3852.12     3594.05    363.35 o
  13   3  17     2407.99     1908.00    350.80 o
  15   3  17     2015.55     1813.82    324.21 o
 -28   4  17       11.27     -167.21    424.89 o
 -26   4  17    28215.13    28647.74   1433.34 o
 -24   4  17     2987.23     2903.84    379.55 o
 -22   4  17    16554.11    14920.54    585.07 o
 -20   4  17     1973.72     1449.04    315.30 o
 -18   4  17      899.19      807.21    250.30 o
 -16   4  17     4728.87     4956.96    314.03 o
 -14   4  17     5943.89     5754.31    270.73 o
 -12   4  17      138.57      -20.64    220.82 o
 -10   4  17     5381.67     5855.68    319.37 o
  -8   4  17     5215.37     5166.18    291.97 o
  -6   4  17      983.01      832.00    231.64 o
  -4   4  17      571.84      661.76    313.51 o
  -2   4  17       33.64       55.46    308.33 o
   0   4  17      285.88      481.73    317.46 o
   2   4  17     1193.40     1286.06    334.86 o
   4   4  17     3735.27     3716.51    364.40 o
   6   4  17     7034.37     7059.28    410.93 o
   8   4  17      757.97      666.19    321.53 o
  10   4  17     6734.60     7016.82    389.51 o
  12   4  17       34.84      157.50    425.56 o
 -23   5  17     1443.61     2132.74    556.25 o
 -21   5  17    12702.36    12806.37    657.84 o
 -19   5  17     8501.01     9026.46    418.71 o
 -17   5  17     1637.48     2388.78    335.71 o
 -15   5  17     8342.22     7519.56    403.82 o
 -13   5  17      179.22      218.91    225.82 o
 -11   5  17      179.82      -31.26    220.47 o
  -9   5  17     1108.54      994.22    289.47 o
  -7   5  17      530.29      511.19    289.43 o
  -5   5  17        5.30       81.27    296.49 o
  -3   5  17     4961.09     4856.01    346.06 o
  -1   5  17     1708.83     1528.49    311.98 o
   1   5  17     1077.42      852.03    336.25 o
   3   5  17     3793.75     4107.46    396.67 o
   5   5  17      575.15      492.23    331.87 o
   7   5  17     2741.35     2585.64    349.80 o
 -16   6  17     2208.50     2536.21    368.76 o
 -14   6  17      577.30      630.11    348.73 o
 -12   6  17     2741.75     3213.32    378.28 o
 -10   6  17        0.16     -174.76    300.64 o
  -8   6  17      540.47      404.18    298.47 o
  -6   6  17     3781.87     3487.99    349.52 o
  -4   6  17     1723.07     1845.26    331.24 o
  -2   6  17      557.02     1113.18    323.45 o
   0   6  17    10902.63    10352.04    443.93 o
 -32   0  18     2140.75     2242.43    612.73 o
 -30   0  18      571.59      824.54    332.52 o
 -28   0  18     7058.53     6969.87    487.98 o
 -26   0  18      153.72       74.95    261.89 o
 -24   0  18       95.61      417.68    268.03 o
 -22   0  18     6049.55     6049.58    426.40 o
 -20   0  18     3362.27     4707.10    298.25 o
 -18   0  18    11341.86    12106.75    360.03 o
 -16   0  18      114.24      180.47    246.63 o
 -14   0  18    11144.77    11714.00    498.70 o
 -12   0  18     1698.60     1992.90    253.59 o
 -10   0  18     7403.73     6600.45    285.27 o
  -8   0  18    15641.69    16599.54    364.63 o
  -6   0  18     6084.78     5732.43    322.16 o
  -4   0  18    11467.28    11404.14    376.01 o
  -2   0  18    35111.64    37157.76    612.90 o
   0   0  18     1794.78     1872.60    269.17 o
   2   0  18      101.27      257.97    251.66 o
   4   0  18    37336.98    38192.02    749.26 o
   6   0  18      215.82      694.45    321.90 o
   8   0  18    94421.61    97606.20   1348.32 o
  10   0  18     5847.36     6470.19    802.09 o
  12   0  18    29349.38    30811.48   1897.02 o
  14   0  18      878.56     1260.59    485.48 o
  16   0  18     6966.14     6650.04    618.44 o
 -33   1  18     1430.14     1483.75    316.01 o
 -31   1  18     1579.10     1444.76    321.90 o
 -29   1  18      323.60      279.08    263.42 o
 -27   1  18    13576.53    12296.63    475.30 o
 -25   1  18     1468.63     1577.08    228.64 o
 -23   1  18      103.22      111.65    217.76 o
 -21   1  18     8059.05     8217.57    305.30 o
 -19   1  18      520.19      442.12    214.95 o
 -17   1  18      650.29      678.43    182.10 o
 -15   1  18    16046.40    15426.16    389.55 o
 -13   1  18      515.93      501.42    176.31 o
 -11   1  18     1425.09     1588.89    177.77 o
  -9   1  18    20233.43    20721.60    482.76 o
  -7   1  18     1439.04     1334.62    182.67 o
  -5   1  18     7513.15     7806.85    243.48 o
  -3   1  18     2177.31     2218.64    221.00 o
  -1   1  18     3889.91     3801.96    208.81 o
   1   1  18     1249.87     1538.75    208.17 o
   3   1  18    25462.75    26668.50    681.70 o
   5   1  18    12684.41    12486.60    284.51 o
   7   1  18    16435.63    17727.04    408.57 o
   9   1  18     8180.41     8737.36    375.47 o
  11   1  18    10723.16    11423.93    500.54 o
  13   1  18     8374.44     8489.95    448.85 o
  15   1  18     5370.84     5439.96    423.17 o
 -30   2  18     6574.02     6902.68    510.20 o
 -28   2  18     8785.49     9163.83    427.67 o
 -26   2  18      945.42      939.26    293.66 o
 -24   2  18    19431.69    20398.36    619.06 o
 -22   2  18      644.44      309.03    231.77 o
 -20   2  18     4009.95     3758.63    217.97 o
 -18   2  18    20111.79    18710.56    523.98 o
 -16   2  18     8797.37     8332.34    298.12 o
 -14   2  18    19928.14    20670.05    499.05 o
 -12   2  18    33806.74    34547.24    549.25 o
 -10   2  18     2959.80     3509.37    427.01 o
  -8   2  18     5086.34     5201.32    288.97 o
  -6   2  18     5191.49     5093.01    268.55 o
  -4   2  18     1014.19     1050.11    225.87 o
  -2   2  18     8433.69     8774.89    388.75 o
   0   2  18     7304.89     7827.53    265.92 o
   2   2  18     2015.10     2257.13    224.60 o
   4   2  18      598.59      736.51    199.94 o
   6   2  18       58.01      136.70    242.71 o
   8   2  18      197.61       62.26    252.19 o
  10   2  18       17.80     -194.84    340.71 o
  12   2  18     4596.58     4328.60    346.89 o
  14   2  18      538.16      548.27    327.98 o
 -29   3  18    10449.19     9920.79    870.32 o
 -27   3  18     2490.39     2751.38    368.40 o
 -25   3  18      102.41      -45.46    339.80 o
 -23   3  18    22977.13    24645.28    504.64 o
 -21   3  18     7827.00     7633.82    309.96 o
 -19   3  18    20333.10    19843.52    362.60 o
 -17   3  18     8186.23     7552.75    293.56 o
 -15   3  18     5741.92     5699.09    271.27 o
 -13   3  18     7246.89     6550.13    308.88 o
 -11   3  18    34064.81    32681.43    688.97 o
  -9   3  18     4269.75     4411.71    289.37 o
  -7   3  18    30095.06    28580.58    996.68 o
  -5   3  18     3782.58     3275.17    270.57 o
  -3   3  18     1794.43     1935.07    317.48 o
  -1   3  18     2808.34     3315.60    337.05 o
   1   3  18       13.95      140.54    301.24 o
   3   3  18    10141.29    11267.29    393.92 o
   5   3  18     2105.49     2161.25    333.14 o
   7   3  18     2649.21     2249.71    341.42 o
   9   3  18       11.18       85.64    417.71 o
  11   3  18       29.76       61.47    428.41 o
  13   3  18    11399.24    12391.32    508.62 o
 -26   4  18      167.23      147.12    427.16 o
 -24   4  18     7026.73     7717.03    582.89 o
 -22   4  18      130.96      414.34    400.04 o
 -20   4  18     3515.57     3960.86    362.85 o
 -18   4  18     3851.49     3608.39    287.93 o
 -16   4  18     2080.73     2254.43    248.82 o
 -14   4  18     4203.52     4176.90    268.26 o
 -12   4  18     5021.96     4742.46    265.16 o
 -10   4  18      772.86      730.74    229.79 o
  -8   4  18     4000.45     4006.49    280.38 o
  -6   4  18     4735.40     4512.10    366.42 o
  -4   4  18       11.92      222.14    322.79 o
  -2   4  18     2378.20     2542.44    410.75 o
   0   4  18      345.89     -116.67    313.38 o
   2   4  18     2487.44     2414.47    338.39 o
   4   4  18      486.61      455.29    313.05 o
   6   4  18     5784.81     6011.14    397.68 o
   8   4  18      425.13      336.48    317.34 o
 -21   5  18      176.30      445.16    403.17 o
 -19   5  18     4106.34     4419.84    369.38 o
 -17   5  18     3332.89     2916.24    289.15 o
 -15   5  18      292.81      359.71    271.73 o
 -13   5  18     1131.34      852.23    290.66 o
 -11   5  18       42.67      278.52    287.38 o
  -9   5  18     5939.34     5752.08    350.98 o
  -7   5  18     2307.97     2556.13    305.92 o
  -5   5  18      600.08      756.19    308.08 o
  -3   5  18      570.18      740.90    303.59 o
  -1   5  18      195.65      416.54    317.96 o
   1   5  18     2477.31     2950.33    378.89 o
   3   5  18      915.59     1459.82    344.41 o
 -29   1  19     2224.24     1809.25    271.70 o
 -27   1  19      845.86      953.25    230.01 o
 -25   1  19     8560.14     9568.89    302.73 o
 -23   1  19     1147.73     1227.69    233.24 o
 -21   1  19    20279.07    20564.81    473.13 o
 -19   1  19    10874.41     9892.22    324.91 o
 -17   1  19      481.91      421.53    218.29 o
 -15   1  19        0.78       80.70    202.00 o
 -13   1  19     1626.92     1872.19    189.35 o
 -11   1  19    18835.31    18752.54    287.71 o
  -9   1  19    10417.70    10121.83    288.99 o
  -7   1  19      837.82      728.31    180.43 o
  -5   1  19       13.26       18.00    190.15 o
  -3   1  19     2955.46     2421.91    201.65 o
  -1   1  19     3281.32     3196.02    227.17 o
   1   1  19    19428.38    19781.95    417.53 o
   3   1  19      187.96      237.34    202.60 o
   5   1  19     1975.91     2602.54    282.94 o
   7   1  19       11.83      107.93    279.18 o
   9   1  19        9.82       94.44    337.62 o
  11   1  19     7400.94     7518.87    464.63 o
  13   1  19     3525.87     3800.32    401.20 o
 -28   2  19      717.86      409.20    279.01 o
 -26   2  19    14397.10    15101.62    420.09 o
 -24   2  19     7064.75     6347.88    331.67 o
 -22   2  19     1995.45     2222.25    255.04 o
 -20   2  19     1102.68     1527.54    240.39 o
 -18   2  19     4058.51     3811.16    262.89 o
 -16   2  19     9138.71    10030.25    357.67 o
 -14   2  19     5509.88     5571.75    289.32 o
 -12   2  19      222.05      436.33    246.54 o
 -10   2  19      333.83      429.70    248.97 o
  -8   2  19      703.06      730.11    242.02 o
  -6   2  19      559.32      887.36    232.71 o
  -4   2  19    15035.99    16442.18    451.57 o
  -2   2  19      551.54      632.58    240.53 o
   0   2  19      324.91      188.30    237.65 o
   2   2  19     1121.83     1110.26    238.29 o
   4   2  19      225.33      305.97    301.57 o
   6   2  19    15318.21    15201.51    452.48 o
   8   2  19      267.87      237.87    423.53 o
  10   2  19     3097.88     3448.17    395.07 o
 -27   3  19     9505.38     8701.40    401.22 o
 -25   3  19      399.10      450.53    305.46 o
 -23   3  19     8736.11     8741.36    383.06 o
 -21   3  19      839.13      746.96    291.23 o
 -19   3  19     1314.24     1231.49    247.69 o
 -17   3  19      805.18      933.58    235.80 o
 -15   3  19     1751.82     1622.02    271.46 o
 -13   3  19       87.87       98.95    255.82 o
 -11   3  19      433.54      563.36    257.68 o
  -9   3  19     6424.06     6404.78    313.47 o
  -7   3  19     2229.62     2382.59    274.62 o
  -5   3  19     6176.90     6014.48    300.30 o
  -3   3  19     5010.83     5505.49    367.98 o
  -1   3  19       62.61      189.81    277.98 o
   1   3  19     2437.97     2375.26    290.71 o
   3   3  19     4565.20     4627.65    477.49 o
   5   3  19     6908.36     7064.90    400.91 o
   7   3  19     4349.98     3930.91    495.99 o
   9   3  19     3883.99     3840.86    489.47 o
 -22   4  19     2233.03     1892.42    408.81 o
 -20   4  19     4626.45     5046.37    373.00 o
 -18   4  19      155.88       11.83    263.30 o
 -16   4  19    15041.10    14890.99    553.08 o
 -14   4  19     8539.90     8751.09    417.79 o
 -12   4  19     6640.97     6583.01    388.52 o
 -10   4  19      296.18      435.12    290.55 o
  -8   4  19    14933.81    15810.19    578.72 o
  -6   4  19     2977.50     3744.71    366.94 o
  -4   4  19    48630.59    52280.11    844.67 o
  -2   4  19      410.90      964.42    341.85 o
   0   4  19    19688.66    20115.95    709.57 o
   2   4  19       90.78      -15.42    329.80 o
   4   4  19     1567.58     1460.24    353.73 o
 -15   5  19     5464.12     5445.21    390.96 o
 -13   5  19     8092.45     8139.52    368.60 o
 -11   5  19    10131.37    10271.85    399.26 o
  -9   5  19    13686.88    13093.95    424.97 o
  -7   5  19     6314.79     6660.16    363.29 o
  -5   5  19     5533.32     5368.48    353.21 o
  -3   5  19    13636.71    14015.69    497.18 o
 -28   0  20    28706.35    30748.93    835.45 o
 -26   0  20     4689.74     5264.80    463.65 o
 -24   0  20    12759.65    13891.61    506.66 o
 -22   0  20      308.13      158.20    350.16 o
 -20   0  20    20190.59    18863.29    546.29 o
 -18   0  20    17515.11    18503.12    942.39 o
 -16   0  20    64767.27    62346.97    771.40 o
 -14   0  20     1812.32     1985.09    297.76 o
 -12   0  20    43011.53    42799.38    561.92 o
 -10   0  20     1862.86     2290.72    281.36 o
  -8   0  20     2959.96     2890.17    320.78 o
  -6   0  20    40118.84    39287.45    730.18 o
  -4   0  20      258.51       14.33    287.61 o
  -2   0  20     8503.73     9186.10    931.65 o
   0   0  20     9524.11     9787.02    461.00 o
   2   0  20      526.11      745.59    284.94 o
   4   0  20      904.11      675.51    439.08 o
   6   0  20      328.14      673.98    436.51 o
   8   0  20     1495.98     1292.28    498.92 o
  10   0  20     2002.54     1599.20    527.94 o
 -27   1  20     5679.52     6064.58    308.12 o
 -25   1  20     1476.15     1461.44    234.23 o
 -23   1  20     6854.03     7018.00    285.23 o
 -21   1  20    11996.49    11335.66    319.98 o
 -19   1  20     4103.21     4345.95    253.87 o
 -17   1  20     7065.13     7799.02    278.43 o
 -15   1  20    18500.08    18411.63    496.55 o
 -13   1  20      629.92      586.74    221.18 o
 -11   1  20    22079.11    21712.93    363.01 o
  -9   1  20     6999.29     6907.86    266.88 o
  -7   1  20     5013.86     4647.93    237.03 o
  -5   1  20     1394.09     1234.12    224.00 o
  -3   1  20     1528.75     1648.26    226.60 o
  -1   1  20     3551.52     3299.88    266.73 o
   1   1  20     1681.12     1614.48    220.85 o
   3   1  20      424.60      195.84    255.51 o
   5   1  20      509.78      528.99    335.47 o
   7   1  20     7350.42     6749.62    361.96 o
   9   1  20       10.57     -182.07    324.60 o
 -26   2  20      609.17      692.43    275.20 o
 -24   2  20      831.02      982.90    265.69 o
 -22   2  20      319.29      416.40    232.56 o
 -20   2  20      800.37      783.81    227.34 o
 -18   2  20     1772.08     2347.56    244.98 o
 -16   2  20      146.19      604.53    230.29 o
 -14   2  20      629.59      714.61    253.70 o
 -12   2  20     9136.54     8809.30    434.57 o
 -10   2  20      141.66      278.52    242.40 o
  -8   2  20    12823.95    12998.44    354.17 o
  -6   2  20     1654.34     2226.88    273.91 o
  -4   2  20     1768.20     2325.37    268.53 o
  -2   2  20     1138.88     1136.91    253.99 o
   0   2  20     4219.18     4031.29    272.72 o
   2   2  20      165.92     -107.34    301.18 o
   4   2  20    18131.46    18260.09    503.02 o
   6   2  20     3615.98     3710.09    476.70 o
   8   2  20     6945.60     6658.90    521.91 o
 -23   3  20    10444.23    11453.51    477.44 o
 -21   3  20      840.86      629.72    287.57 o
 -19   3  20        5.82      -87.24    267.92 o
 -17   3  20       19.66     -141.99    237.40 o
 -15   3  20      832.33      583.02    262.98 o
 -13   3  20    13473.37    12982.79    408.74 o
 -11   3  20     6925.30     7434.51    325.94 o
  -9   3  20    11856.20    12498.79    530.43 o
  -7   3  20      332.46      405.25    323.65 o
  -5   3  20     3951.37     3939.77    331.51 o
  -3   3  20     4978.47     5164.01    348.26 o
  -1   3  20    20095.79    22119.80    477.49 o
   1   3  20      993.13     1228.60    387.67 o
   3   3  20    21510.64    21700.71    547.66 o
   5   3  20      713.44      991.74    342.60 o
 -18   4  20      628.06      753.05    308.41 o
 -16   4  20       71.66       58.08    235.04 o
 -14   4  20      446.18      572.11    241.82 o
 -12   4  20     1115.66      806.73    289.48 o
 -10   4  20     1535.74     1461.12    296.13 o
  -8   4  20      695.82      524.34    327.36 o
  -6   4  20     8753.79     9272.26    428.72 o
  -4   4  20     3394.46     3309.19    367.82 o
  -2   4  20      968.40     1165.04    346.12 o
 -23   1  21     1447.44     1360.75    225.98 o
 -21   1  21     4864.08     4738.16    257.21 o
 -19   1  21      323.87      241.63    225.11 o
 -17   1  21      180.40      254.06    222.94 o
 -15   1  21     5667.31     5965.46    265.84 o
 -13   1  21    15238.70    14871.84    360.64 o
 -11   1  21     2556.33     2744.94    237.25 o
  -9   1  21    12975.74    13241.65    345.49 o
  -7   1  21       45.85       -4.55    240.71 o
  -5   1  21     1532.49     1690.69    272.55 o
  -3   1  21     8201.22     8718.39    331.57 o
  -1   1  21     2368.07     2352.68    264.19 o
   1   1  21    11583.10    11851.57    560.12 o
   3   1  21     2663.86     3012.13    451.10 o
   5   1  21      420.49      461.60    345.99 o
 -22   2  21      326.56      354.31    235.32 o
 -20   2  21    14308.44    15027.74    349.91 o
 -18   2  21     4242.28     4548.34    267.80 o
 -16   2  21     7310.61     6905.15    303.80 o
 -14   2  21     2271.59     2421.83    279.29 o
 -12   2  21      793.43      762.00    253.61 o
 -10   2  21       22.79      427.28    239.95 o
  -8   2  21    14110.20    14869.85    348.21 o
  -6   2  21      361.92      324.82    268.06 o
  -4   2  21    12254.07    12462.75    363.50 o
  -2   2  21     3232.25     3013.95    289.60 o
   0   2  21     3442.33     3820.14    368.64 o
   2   2  21      425.42      399.74    321.68 o
 -17   3  21     2968.05     3321.73    305.87 o
 -15   3  21      384.57      697.17    270.49 o
 -13   3  21      687.15      785.54    259.18 o
 -11   3  21      719.86      728.13    262.38 o
  -9   3  21      306.74      373.91    303.39 o
  -7   3  21     1049.22      933.98    296.43 o
  -5   3  21     3619.98     4051.54    340.52 o
  -3   3  21        3.76      132.13    300.88 o
 -20   0  22      688.86      473.17    349.97 o
 -18   0  22     6613.36     6988.21    424.72 o
 -16   0  22      112.80      228.96    337.40 o
 -14   0  22     3900.19     4505.05    375.22 o
 -12   0  22     5481.34     4720.38    472.47 o
 -10   0  22    13478.84    14994.42    739.60 o
  -8   0  22     3902.56     4561.52    454.42 o
  -6   0  22    19665.23    19836.11    503.92 o
  -4   0  22     3634.99     3945.94    414.63 o
  -2   0  22     3133.24     3264.27    395.37 o
 -19   1  22     2353.44     2009.50    257.65 o
 -17   1  22     5960.94     6680.59    271.55 o
 -15   1  22      240.16      277.45    228.86 o
 -13   1  22    15469.72    15740.52    366.92 o
 -11   1  22     2195.23     2453.41    244.04 o
  -9   1  22    10859.01    10708.75    366.03 o
  -7   1  22      445.68      348.40    261.12 o
  -5   1  22     8357.81     8389.79    344.27 o
  -3   1  22      843.96      866.14    275.82 o
  -1   1  22    15080.28    15721.67    489.14 o
 -14   2  22     2326.95     2470.08    266.69 o
 -12   2  22     7074.20     7318.73    304.99 o
 -10   2  22      150.59      427.58    234.75 o
  -8   2  22     2211.91     2086.17    285.77 o
  -6   2  22     2958.27     2983.78    295.24 o
 
